# Supplementary material for: Functional screening reveals HORMAD1-driven gene dependencies associated with translesion synthesis and replication stress tolerance
Source: Oncogene. 2022 Jun 29;41(32):3969–77. doi: 10.1038/s41388-022-02369-9 (PMC9355871; doi:10.1038/s41388-022-02369-9)
Supplement: Supplementary file 2 — Supplementary Table 1 [file 41388_2022_2369_MOESM2_ESM.xlsx]

## Sheet: Kinome
	Gene Symbol	Gene ID
1	AAK1	22848
2	AATK	9625
3	ABL1	25
4	ABL2	27
5	ACVR1	90
6	ACVR1B	91
7	ACVR1C	130399
8	ACVR2	92
9	ACVR2B	93
10	ACVRL1	94
11	ADCK1	57143
12	ADCK2	90956
13	ADCK4	79934
14	ADCK5	203054
15	ADK	132
16	ADP-GK	83440
17	ADRBK1	156
18	ADRBK2	157
19	AIP1	9863
20	AK1	203
21	AK2	204
22	AK3	205
23	AK3L1	50808
24	AK5	26289
25	AK7	122481
26	AKT1	207
27	AKT2	208
28	AKT3	10000
29	ALK	238
30	ALS2CR2	55437
31	ALS2CR7	65061
32	AMHR2	269
33	ANKK1	255239
34	ANKRD3	54101
35	ARAF1	369
36	ARK5	9891
37	ASK	10926
38	ATM	472
39	ATR	545
40	AURKA	6790
41	AURKB	9212
42	AURKC	6795
43	AXL	558
44	BAIAP1	9223
45	BCKDK	10295
46	BCR	613
47	BLK	640
48	BMP2K	55589
49	BMPR1A	657
50	BMPR1B	658
51	BMPR2	659
52	BMX	660
53	BRAF	673
54	BRD2	6046
55	BRD3	8019
56	BRD4	23476
57	BRDT	676
58	BTK	695
59	BUB1	699
60	BUB1B	701
61	C10ORF89	118672
62	C14ORF20	283629
63	C7ORF2	64327
64	C9ORF12	64768
65	C9ORF96	169436
66	CALM1	801
67	CALM2	805
68	CALM3	808
69	CAMK1	8536
70	CAMK1D	57118
71	CAMK1G	57172
72	CAMK2A	815
73	CAMK2B	816
74	CAMK2D	817
75	CAMK2G	818
76	CAMK4	814
77	CAMKIINALPHA	55450
78	CAMKK1	84254
79	CAMKK1	84254
80	CAMKK2	10645
81	CARKL	23729
82	CASK	8573
83	CCRK	23552
84	CDADC1	81602
85	CDC2	983
86	CDC2L1	984
87	CDC2L2	728642
88	CDC2L5	8621
89	CDC42BPA	8476
90	CDC42BPB	9578
91	CDC7	8317
92	CDK10	8558
93	CDK11	23097
94	CDK2	1017
95	CDK3	1018
96	CDK4	1019
97	CDK5	1020
98	CDK5R1	8851
99	CDK5R2	8941
100	CDK6	1021
101	CDK7	1022
102	CDK8	1024
103	CDK9	1025
104	CDKL1	8814
105	CDKL2	8999
106	CDKL3	51265
107	CDKL4	344387
108	CDKL5	6792
109	CDKN1A	1026
110	CDKN1B	1027
111	CDKN1C	1028
112	CDKN2B	1030
113	CDKN2C	1031
114	CDKN2D	1032
115	CERK	64781
116	CHEK1	1111
117	CHEK2	11200
118	CHKA	1119
119	CHKB	1120
120	CHUK	1147
121	CIB2	10518
122	CIT	11113
123	CKB	1152
124	CKM	1158
125	CKMT1B	1159
126	CKMT2	1160
127	CKS1B	1163
128	CKS2	1164
129	CLK1	1195
130	CLK2	1196
131	CLK3	1198
132	CLK4	57396
133	COASY	80347
134	COL4A3BP	10087
135	COMMD3	23412
136	CPNE3	8895
137	CRIM1	51232
138	CRK7	51755
139	CRKL	1399
140	CSF1R	1436
141	CSK	1445
142	CSNK1A1	1452
143	CSNK1A1L	122011
144	CSNK1D	1453
145	CSNK1E	1454
146	CSNK1G1	53944
147	CSNK1G2	1455
148	CSNK1G3	1456
149	CSNK2A1	1457
150	CSNK2A2	1459
151	CSNK2B	1460
152	DAPK1	1612
153	DAPK2	23604
154	DAPK3	1613
155	DCAMKL1	9201
156	DCK	1633
157	DDR1	780
158	DDR2	4921
159	DGKA	1606
160	DGKB	1607
161	DGKD	8527
162	DGKG	1608
163	DGKH	160851
164	DGKI	9162
165	DGKK	139189
166	DGKQ	1609
167	DGUOK	1716
168	DKFZP434C131	25989
169	DKFZP761P0423	157285
170	DLG1	1739
171	DLG2	1740
172	DLG3	1741
173	DLG4	1742
174	DMPK	1760
175	DTYMK	1841
176	DUSP21	63904
177	DUSTYPK	25778
178	DYRK1A	1859
179	DYRK1B	9149
180	DYRK2	8445
181	DYRK3	8444
182	DYRK4	8798
183	EEF2K	29904
184	EFNA3	1944
185	EFNA4	1945
186	EFNA5	1946
187	EFNB3	1949
188	EGFR	1956
189	EIF2AK3	9451
190	EIF2AK4	440275
191	EPHA1	2041
192	EPHA10	284656
193	EPHA2	1969
194	EPHA3	2042
195	EPHA4	2043
196	EPHA5	2044
197	EPHA6	285220
198	EPHA7	2045
199	EPHA8	2046
200	EPHB1	2047
201	EPHB2	2048
202	EPHB3	2049
203	EPHB4	2050
204	EPHB6	2051
205	ERBB2	2064
206	ERBB3	2065
207	ERBB4	2066
208	ERK8	225689
209	ERN1	2081
210	ERN2	10595
211	ETNK1	55500
212	EXOSC10	5394
213	FASTK	10922
214	FER	2241
215	FES	2242
216	FGFR1	2260
217	FGFR2	2263
218	FGFR3	2261
219	FGFR4	2264
220	FGFRL1	53834
221	FGR	2268
222	FLJ10761	55224
223	FLJ13052	65220
224	FLJ23074	80122
225	FLJ23356	84197
226	FLJ23356	84197
227	FLJ25006	124923
228	FLJ32685	152110
229	FLJ34389	197259
230	FLT1	2321
231	FLT3	2322
232	FLT4	2324
233	FN3K	64122
234	FN3KRP	79672
235	FRAP1	2475
236	FRDA	2395
237	FRK	2444
238	FUK	197258
239	FYN	2534
240	GAK	2580
241	GALK1	2584
242	GALK2	2585
243	GCK	2645
244	GK	2710
245	GK2	2712
246	GNE	10020
247	GOLGA5	9950
248	GRK1	6011
249	GRK4	2868
250	GRK5	2869
251	GRK6	2870
252	GRK7	131890
253	GSG2	83903
254	GSK3A	2931
255	GSK3B	2932
256	GTF2H1	2965
257	GUCY2C	2984
258	GUCY2D	3000
259	GUCY2F	2986
260	GUK1	2987
261	HAK	115701
262	HCK	3055
263	HIPK1	204851
264	HIPK2	28996
265	HIPK3	10114
266	HIPK4	147746
267	HK1	3098
268	HK2	3099
269	HK3	3101
270	HRI	27102
271	HSMDPKIN	55561
272	HSPB8	26353
273	HUNK	30811
274	HUS1	3364
275	ICK	22858
276	IGF1R	3480
277	IGF2R	3482
278	IHPK1	9807
279	IHPK2	51447
280	IHPK3	117283
281	IKBKAP	8518
282	IKBKB	3551
283	IKBKE	9641
284	IKBKG	8517
285	ILK	3611
286	ILK-2	55522
287	INSR	3643
288	INSRR	3645
289	IPMK	253430
290	IRAK1	3654
291	IRAK2	3656
292	IRAK3	11213
293	IRAK4	51135
294	ITK	3702
295	ITPK1	3705
296	ITPKA	3706
297	ITPKB	3707
298	ITPKC	80271
299	JAK1	3716
300	JAK2	3717
301	JAK3	3718
302	JIK	51347
303	KALRN	8997
304	KCNH2	3757
305	KCNH8	131096
306	KDR	3791
307	KHK	3795
308	KIAA0999	23387
309	KIAA1361	57551
310	KIAA1639	57729
311	KIAA1765	85443
312	KIAA1804	84451
313	KIAA1811	84446
314	KIAA1811	84446
315	KIAA2002	79834
316	KIT	3815
317	KSR	8844
318	KSR2	283455
319	KUB3	91419
320	LAK	80216
321	LATS1	9113
322	LATS2	26524
323	LCK	3932
324	LIMK1	3984
325	LIMK2	3985
326	LMTK2	22853
327	LMTK3	114783
328	LOC340156	340156
329	LOC390226	390226
330	LOC91461	91461
331	LRRK1	79705
332	LRRK2	120892
333	LTK	4058
334	LYK5	92335
335	LYN	4067
336	MAGI-3	260425
337	MAK	4117
338	MAP2K1	5604
339	MAP2K2	5605
340	MAP2K3	5606
341	MAP2K4	6416
342	MAP2K5	5607
343	MAP2K6	5608
344	MAP2K7	5609
345	MAP3K1	4214
346	MAP3K10	4294
347	MAP3K11	4296
348	MAP3K12	7786
349	MAP3K13	9175
350	MAP3K14	9020
351	MAP3K15	389840
352	MAP3K2	10746
353	MAP3K3	4215
354	MAP3K4	4216
355	MAP3K5	4217
356	MAP3K6	9064
357	MAP3K7	6885
358	MAP3K7IP1	10454
359	MAP3K8	1326
360	MAP3K9	4293
361	MAP4K1	11184
362	MAP4K2	5871
363	MAP4K3	8491
364	MAP4K4	9448
365	MAP4K5	11183
366	MAPK1	5594
367	MAPK10	5602
368	MAPK11	5600
369	MAPK12	6300
370	MAPK13	5603
371	MAPK14	1432
372	MAPK3	5595
373	MAPK4	5596
374	MAPK6	5597
375	MAPK7	5598
376	MAPK8	5599
377	MAPK9	5601
378	MAPKAPK2	9261
379	MAPKAPK3	7867
380	MAPKAPK5	8550
381	MARK1	4139
382	MARK2	2011
383	MARK3	4140
384	MARK4	57787
385	MAST2	23139
386	MAST3	23031
387	MAST4	375449
388	MASTL	84930
389	MATK	4145
390	MELK	9833
391	MERTK	10461
392	MET	4233
393	MGC16169	93627
394	MGC42105	167359
395	MGC45428	166614
396	MGC4796	83931
397	MGC4796	83931
398	MGC8407	79012
399	MIDORI	57538
400	MINK	50488
401	MKNK1	8569
402	MKNK2	2872
403	MLCK	91807
404	MOS	4342
405	MPP1	4354
406	MPP2	4355
407	MPP3	4356
408	MST1R	4486
409	MULK	55750
410	MUSK	4593
411	MVK	4598
412	MYLK	4638
413	MYLK2	85366
414	MYO3A	53904
415	MYO3B	140469
416	N4BP2	55728
417	NAGK	55577
418	NEK1	4750
419	NEK11	79858
420	NEK2	4751
421	NEK3	4752
422	NEK4	6787
423	NEK5	341676
424	NEK6	10783
425	NEK7	140609
426	NEK8	284086
427	NEK9	91754
428	NLK	51701
429	NME1	4830
430	NME2	4831
431	NME3	4832
432	NME4	4833
433	NME5	8382
434	NME6	10201
435	NME7	29922
436	NPR2	4882
437	NRBP	29959
438	NRBP2	340371
439	NRK	203447
440	NTRK1	4914
441	NTRK2	4915
442	NTRK3	4916
443	NUCKS	64710
444	NUP62	23636
445	NYD-SP25	89882
446	OSR1	9943
447	P101-PI3K	23533
448	PACE-1	57147
449	PACSIN1	29993
450	PAK1	5058
451	PAK2	5062
452	PAK3	5063
453	PAK4	10298
454	PAK6	56924
455	PAK7	57144
456	PANK1	53354
457	PANK2	80025
458	PANK3	79646
459	PANK4	55229
460	PAPSS1	9061
461	PAPSS2	9060
462	PASK	23178
463	PCK1	5105
464	PCK2	5106
465	PCTK1	5127
466	PCTK2	5128
467	PCTK3	5129
468	PDGFRA	5156
469	PDGFRB	5159
470	PDGFRL	5157
471	PDIK1L	149420
472	PDK1	5163
473	PDK2	5164
474	PDK3	5165
475	PDK4	5166
476	PDPK1	5170
477	PDXK	8566
478	PFKFB1	5207
479	PFKFB2	5208
480	PFKFB3	5209
481	PFKFB4	5210
482	PFKL	5211
483	PFKM	5213
484	PFKP	5214
485	PFTK1	5218
486	PGK1	5230
487	PGK2	5232
488	PHKA1	5255
489	PHKA2	5256
490	PHKB	5257
491	PHKG1	5260
492	PHKG2	5261
493	PI4K2B	55300
494	PI4KII	55361
495	PIK3C2A	5286
496	PIK3C2B	5287
497	PIK3C2G	5288
498	PIK3C3	5289
499	PIK3CA	5290
500	PIK3CB	5291
501	PIK3CD	5293
502	PIK3CG	5294
503	PIK3R1	5295
504	PIK3R2	5296
505	PIK3R3	8503
506	PIK3R4	30849
507	PIK4CA	5297
508	PIK4CB	5298
509	PIM1	5292
510	PIM2	11040
511	PIM3	415116
512	PINK1	65018
513	PIP5K1A	8394
514	PIP5K1B	8395
515	PIP5K1C	23396
516	PIP5K2A	5305
517	PIP5K2B	8396
518	PIP5K2C	79837
519	PIP5K3	200576
520	PIP5KL1	138429
521	PKIA	5569
522	PKIB	5570
523	PKLR	5313
524	PKM2	5315
525	PKMYT1	9088
526	PKN3	29941
527	PLK1	5347
528	PLK2	10769
529	PLK3	1263
530	PLK4	10733
531	PMVK	10654
532	PNCK	139728
533	PNKP	11284
534	PRKAA1	5562
535	PRKAA2	5563
536	PRKAB1	5564
537	PRKAB2	5565
538	PRKACA	5566
539	PRKACB	5567
540	PRKACG	5568
541	PRKAG1	5571
542	PRKAG2	51422
543	PRKAG3	53632
544	PRKAR1A	5573
545	PRKAR1B	5575
546	PRKAR2A	5576
547	PRKAR2B	5577
548	PRKCA	5578
549	PRKCB1	5579
550	PRKCD	5580
551	PRKCE	5581
552	PRKCG	5582
553	PRKCH	5583
554	PRKCI	5584
555	PRKCL1	5585
556	PRKCL2	5586
557	PRKCM	5587
558	PRKCN	23683
559	PRKCQ	5588
560	PRKCSH	5589
561	PRKCZ	5590
562	PRKD2	25865
563	PRKDC	5591
564	PRKG1	5592
565	PRKG2	5593
566	PRKR	5610
567	PRKWNK1	65125
568	PRKWNK2	65268
569	PRKWNK3	65267
570	PRKX	5613
571	PRKY	5616
572	PRPF4B	8899
573	PRPS1	5631
574	PRPS1L1	221823
575	PRPS2	5634
576	PSKH1	5681
577	PSKH2	85481
578	PTK2	5747
579	PTK2B	2185
580	PTK6	5753
581	PTK7	5754
582	PTK9	5756
583	PTK9L	11344
584	PXK	54899
585	PYCS	5832
586	RAF1	5894
587	RAGE	5891
588	RBKS	64080
589	RELA	5970
590	RET	5979
591	RFK	55312
592	RFP	5987
593	RIOK1	83732
594	RIOK2	55781
595	RIOK3	8780
596	RIPK1	8737
597	RIPK2	8767
598	RIPK3	11035
599	RNASEL	6041
600	ROCK1	6093
601	ROCK2	9475
602	ROR1	4919
603	ROR2	4920
604	ROS1	6098
605	RP6-213H19.1	51765
606	RPS6KA1	6195
607	RPS6KA2	6196
608	RPS6KA3	6197
609	RPS6KA4	8986
610	RPS6KA5	9252
611	RPS6KA6	27330
612	RPS6KB1	6198
613	RPS6KB2	6199
614	RPS6KC1	26750
615	RPS6KL1	83694
616	RYK	6259
617	SAST	22983
618	SBK1	388228
619	SCAP1	8631
620	SCYL1	57410
621	SGK	6446
622	SGK2	10110
623	SGKL	23678
624	SIK2	23235
625	SLK	9748
626	SMG1	23049
627	SNARK	81788
628	SNF1LK	150094
629	SNRK	54861
630	SPEG	10290
631	SPHK1	8877
632	SPHK2	56848
633	SRC	6714
634	SRMS	6725
635	SRP72	6731
636	SRPK1	6732
637	SRPK2	6733
638	SSTK	83983
639	SSTK	83983
640	STK10	6793
641	STK11	6794
642	STK16	8576
643	STK17A	9263
644	STK17B	9262
645	STK19	8859
646	STK22B	23617
647	STK22C	81629
648	STK22D	83942
649	STK22D	83942
650	STK23	26576
651	STK24	8428
652	STK25	10494
653	STK29	9024
654	STK3	6788
655	STK31	56164
656	STK32A	202374
657	STK32B	55351
658	STK32C	282974
659	STK33	65975
660	STK35	140901
661	STK36	27148
662	STK38	11329
663	STK38L	23012
664	STK39	27347
665	STK4	6789
666	STYK1	55359
667	SYK	6850
668	TAF1	6872
669	TAF1L	138474
670	TAO1	9344
671	TBK1	29110
672	TEC	7006
673	TEK	7010
674	TESK1	7016
675	TESK2	10420
676	TEX14	56155
677	TGFBR1	7046
678	TGFBR2	7048
679	TGFBR3	7049
680	THNSL1	79896
681	TJP2	9414
682	TK2	7084
683	TLK1	9874
684	TLK2	11011
685	TNIK	23043
686	TNK1	8711
687	TNK2	10188
688	TNNI3K	51086
689	TOPK	55872
690	TP53RK	112858
691	TPK1	27010
692	TRIB1	10221
693	TRIB2	28951
694	TRIB3	57761
695	TRIO	7204
696	TRPM6	140803
697	TRPM7	54822
698	TSKS	60385
699	TTBK1	84630
700	TTBK2	146057
701	TTK	7272
702	TYK2	7297
703	TYRO3	7301
704	UCK1	83549
705	UHMK1	127933
706	ULK1	8408
707	ULK2	9706
708	ULK4	54986
709	UMP-CMPK	51727
710	UMPK	7371
711	URKL1	54963
712	VRK1	7443
713	VRK2	7444
714	VRK3	51231
715	WEE1	7465
716	WNK4	65266
717	XYLB	9942
718	YES1	7525
719	ZAK	51776
720	ZAP70	7535

## Sheet: Tumour Supressor
	Gene Symbol	Gene ID
1	APC	324
2	ATM	472
3	ATRIP	84126
4	BHD	201163
5	BLM	641
6	BMPR1A	657
7	BRCA1	672
8	BRCA2	675
9	BRIP1	83990
10	BUB1B	701
11	CDH1	999
12	CDK5	1020
13	CDKN2A	1029
14	CDKN2A	1029
15	CHEK2	11200
16	CLK2	1196
17	COPEB	1316
18	CYLD	1540
19	DDB2	1643
20	EP300	2033
21	ERCC2	2068
22	ERCC3	2071
23	ERCC4	2072
24	ERCC5	2073
25	EXT1	2131
26	EXT2	2132
27	FANCA	2175
28	FANCC	2176
29	FANCD2	2177
30	FANCE	2178
31	FANCF	2188
32	FANCG	2189
33	FAS	355
34	FBXW7	55294
35	FH	2271
36	FLJ21816	79728
37	FLJ39827	139285
38	GPC3	2719
39	HRPT2	79577
40	MAP2K4	6416
41	MEN1	4221
42	MLH1	4292
43	MSH2	4436
44	MSH6	2956
45	MUTYH	4595
46	NBS1	4683
47	NF1	4763
48	NF2	4771
49	PER1	5187
50	PHOX2B	8929
51	PIK3R1	5295
52	PMS1	5378
53	PMS2	5395
54	PRKAR1A	5573
55	PTCH	5727
56	PTEN	5728
57	PTEN	5728
58	RB1	5925
59	RECQL4	9401
60	SBDS	51119
61	SDHB	6390
62	SDHC	6391
63	SDHD	6392
64	SMAD4	4089
65	SMARCB1	6598
66	SOCS1	8651
67	STK11	6794
68	SUFU	51684
69	TCF1	6927
70	TOPBP1	11073
71	TP53	7157
72	TSC1	7248
73	TSC2	7249
74	VHL	7428
75	WAS	7454
76	WRN	7486
77	WT1	7490
78	XPA	7507
79	XPC	7508
80	ZNFN1A1	10320

## Sheet: Cancer Gene Census
	Gene Symbol	Gene Accession
1	ABI1	NM_001012751
2	ACKR3	NM_020311
3	ACSL3	NM_004457
4	ACSL6	NM_001009185
5	AFF3	NM_001025108
6	AKAP9	NM_005751
7	ALDH2	NM_000690
8	ALKBH2	NM_001001655
9	ALKBH3	NM_139178
10	AMER1	NM_152424
11	APEX1	NM_001641
12	APEX2	NM_014481
13	APTX	NM_175071
14	ARHGAP26	NM_015071
15	ARHGEF12	NM_015313
16	ARID1A	NM_139135
17	ARID2	NM_152641
18	ARNT	NM_001668
19	ASPSCR1	NM_024083
20	ASXL1	NM_015338
21	ATF1	NM_005171
22	ATM	NM_138292
23	ATR	NM_001184
24	ATRX	NM_138270
25	AXIN1	NM_003502
26	BAP1	NM_004656
27	BCL10	NM_003921
28	BCL11A	NM_138559
29	BCL2	NM_000657
30	BCL3	NM_005178
31	BCL6	NM_001706
32	BCL7A	NM_001024808
33	BCL9	NM_004326
34	BCOR	NM_020926
35	BIRC3	NM_001165
36	BLM	NM_000057
37	BRCA1	NM_007298
38	BRCA2	NM_000059
39	BRIP1	NM_032043
40	C15orf65	XM_001726290
41	C19orf40	NM_152266
42	C2orf44	NM_025203
43	CAMTA1	NM_015215
44	CANT1	NM_138793
45	CARD11	NM_032415
46	CBL	NM_005188
47	CBLB	NM_170662
48	CBLC	NM_001130852
49	CCDC6	NM_005436
50	CCNBIlPI	NM_182849
51	CCND1	NM_053056
52	CCND2	NM_001759
53	CCND3	NM_001760
54	CCNE1	NM_001238
55	CCNH	NM_001239
56	CCNL1	NM_020307
57	CD74	NM_001025158
58	CDH11	NM_001797
59	CDK12	NM_015083
60	CDK7	NM_001799
61	CDKN2A	NM_058195
62	CDX2	NM_001265
63	CEBPA	NM_004364
64	CETN2	NM_004344
65	CHAF1A	NM_005483
66	CHCHD7	NM_001011671
67	CHEK1	NM_001274
68	CHEK2	NM_145862
69	CHIC2	NM_012110
70	CHN1	NM_001025201
71	CIC	NM_015125
72	CLP1	NM_006831
73	CLTC	NM_004859
74	CNBP	NM_003418
75	CNTRL	NM_007018
76	COL1A1	NM_000088
77	COX6C	NM_004374
78	CREB1	NM_134442
79	CREB3L1	NM_052854
80	CREB3L2	NM_194071
81	CREBBP	NM_001079846
82	CRLF2	NM_022148
83	CRTC1	NM_015321
84	CRTC3	NM_001042574
85	CTNNB1	NM_001904
86	DAXX	NM_001350
87	DCLRE1A	NM_014881
88	DCLRE1B	NM_022836
89	DCLRE1C	NM_022487
90	DDB1	NM_001923
91	DDB2	NM_000107
92	DDIT3	NM_004083
93	DDX10	NM_004398
94	DDX5	NM_004396
95	DDX6	NM_004397
96	DEK	NM_003472
97	DICER1	NM_030621
98	DMC1	NM_007068
99	DNM2	NM_004945
100	DNMT3A	NM_022552
101	DUT	NM_001025249
102	DUX4	NM_033178
103	EBF1	NM_024007
104	ECT2L	NM_001077706
105	EIF4A2	NM_001967
106	ELF4	NM_001421
107	ELK4	NM_001973
108	EME1	NM_152463
109	EME2	NM_001257370
110	EML4	NM_019063
111	ENDOV	NM_173627
112	EPS15	NM_001981
113	ERC1	NM_015064
114	ERCC1	NM_001983
115	ERCC2	NM_000400
116	ERCC3	NM_000122
117	ERCC4	NM_005236
118	ERCC5	NM_000123
119	ERCC6	NM_000124
120	ERCC8	NM_001007234
121	ERG	NM_004449
122	ETV1	NM_004956
123	ETV4	NM_001986
124	ETV5	NM_004454
125	ETV6	NM_001987
126	EWSR1	NM_013986
127	EXO1	NM_003686
128	EZH2	NM_152998
129	EZR	NM_001111077
130	FAM46C	NM_017709
131	FAN1	NM_014967
132	FANCA	NM_001018112
133	FANCB	NM_152633
134	FANCC	NM_000136
135	FANCD2	NM_001018115
136	FANCE	NM_021922
137	FANCF	NM_022725
138	FANCG	NM_004629
139	FANCI	NM_018193
140	FANCL	NM_018062
141	FANCM	NM_020937
142	FAS	NM_152876
143	FASN	NM_004104
144	FBXO11	NM_012167
145	FEN1	NM_004111
146	FEV	NM_017521
147	FGFR1OP	NM_194429
148	FHIT	NM_002012
149	FIP1L1	NM_030917
150	FLI1	NM_002017
151	FNBP1	NM_015033
152	FOXL2	NM_023067
153	FOXO1	NM_002015
154	FOXO3	NM_201559
155	FOXP1	NM_001012505
156	FUBP1	NM_003902
157	FUS	NM_004960
158	GAS7	NM_003644
159	GATA1	NM_002049
160	GATA3	NM_002051
161	GEN1	NM_182625
162	GMPS	NM_003875
163	GNA11	NM_002067
164	GNAQ	NM_002072
165	GNAS	NM_001077488
166	GOPC	NM_001017408
167	GTF2H1	NM_005316
168	GTF2H2	NM_001515
169	GTF2H3	NM_001516
170	GTF2H4	NM_001517
171	GTF2H5	NM_207118
172	H2AFX	NM_002105
173	H3F3A	NM_002107
174	H3F3A	NM_002107
175	HELQ	NM_133636
176	HERPUD1	NM_001010990
177	HEY1	NM_012258
178	HIP1	NM_005338
179	HIST1H4I	NM_003495
180	HMGA1	NM_145903
181	HMGA2	NM_003484
182	HMGN2P46	NM_173609
183	HNRNPA2B1	NM_002137
184	HOOK3	NM_032410
185	HOXA11	NM_005523
186	HOXA13	NM_000522
187	HOXA9	NM_152739
188	HOXC11	NM_014212
189	HOXC13	NM_017410
190	HOXD11	NM_021192
191	HOXD13	NM_000523
192	HRAS	NM_005343
193	HSP90AA1	NM_005348
194	HSP90AB1	NM_007355
195	HUS1	NM_004507
196	IDH1	NM_005896
197	IDH2	NM_002168
198	IKZF1	NM_006060
199	IL2RG	NM_000206
200	IL6ST	NM_002184
201	IRF4	NM_002460
202	JAZF1	NM_175061
203	JUN	NM_002228
204	KAT6A	NM_006766
205	KAT6B	NM_012330
206	KCNJ5	NM_000890
207	KDM5A	NM_001042603
208	KDM5C	NM_004187
209	KDM6A	NM_021140
210	KIAA1549	NM_020910
211	KIF5B	NM_004521
212	KLF4	NM_004235
213	KLK2	NM_005551
214	KMT2C	NM_170606
215	KMT2D	NM_003482
216	KRAS	NM_004985
217	KTN1	NM_004986
218	LASP1	NM_006148
219	LHFP	NM_005780
220	LIFR	NM_002310
221	LIG1	NM_000234
222	LIG3	NM_002311
223	LIG4	NM_002312
224	LMO1	NM_002315
225	LPP	NM_005578
226	LRIG3	NM_153377
227	MAD2L2	NM_006341
228	MAF	NM_005360
229	MAFB	NM_005461
230	MAML2	NM_032427
231	MAX	NM_197957
232	MBD4	NM_003925
233	MDC1	NM_014641
234	MDM2	NM_006879
235	MDM4	NM_002393
236	MECOM	NM_005241
237	MECOM	NM_005241
238	MED12	NM_005120
239	MGMT	NM_002412
240	MITF	NM_000248
241	MLH1	NM_000249
242	MLH3	NM_014381
243	MMS19	NM_022362
244	MN1	NM_002430
245	MNAT1	NM_002431
246	MNX1	NM_005515
247	MPG	NM_001015054
248	MPL	NM_005373
249	MPLKIP	NM_138701
250	MRE11A	NM_005591
251	MSH2	NM_000251
252	MSH3	NM_002439
253	MSH4	NM_002440
254	MSH5	NM_172166
255	MSH6	NM_000179
256	MSI2	NM_138962
257	MTCP1	NM_001018025
258	MUS81	NM_025128
259	MUTYH	NM_001048174
260	MYB	NM_005375
261	MYC	NM_002467
262	MYCL	NM_005376
263	MYCN	NM_005378
264	NABP2	NM_024068
265	NBN	NM_002485
266	NCOA1	NM_147233
267	NCOA2	NM_006540
268	NCOA4	NM_005437
269	NDRG1	NM_006096
270	NEIL1	NM_024608
271	NEIL2	NM_145043
272	NEIL3	NM_018248
273	NFE2L2	NM_006164
274	NFIB	NM_005596
275	NFKB2	NM_002502
276	NHEJ1	NM_024782
277	NIN	NM_182946
278	NKX2-1	NM_001079668
279	NONO	NM_007363
280	NOTCH1	NM_017617
281	NOTCH2	NM_024408
282	NPM1	NM_001037738
283	NR4A3	NM_173199
284	NRAS	NM_002524
285	NSD1	NM_022455
286	NT5C2	NM_012229
287	NTHL1	NM_002528
288	NUDT1	NM_002452
289	NUMA1	NM_006185
290	NUTM1	NM_175741
291	NUTM2A	NM_001099338
292	NUTM2B	XM_001133075
293	OGG1	NM_016827
294	OMD	NM_005014
295	P2RY8	NM_178129
296	PAFAH1B2	NM_002572
297	PALB2	NM_024675
298	PARP1	NM_001618
299	PARP2	NM_001042618
300	PATZ1	NM_014323
301	PAX3	NM_000438
302	PAX7	NM_002584
303	PAX8	NM_013992
304	PBRM1	NM_181042
305	PCM1	NM_006197
306	PCNA	NM_002592
307	PCSK7	NM_004716
308	PDCD1LG2	NM_025239
309	PDE4DIP	XM_380170
310	PDGFB	NM_002608
311	PHF6	NM_032335
312	PICALM	NM_001008660
313	PLAG1	NM_002655
314	PML	NM_033247
315	PMS1	NM_000534
316	PMS2	NM_000535
317	PNKP	NM_007254
318	POLB	NM_002690
319	POLD1	NM_002691
320	POLE	NM_006231
321	POLG	NM_002693
322	POLH	NM_006502
323	POLI	NM_007195
324	POLK	NM_016218
325	POLL	NM_013274
326	POLM	NM_013284
327	POLN	NM_181808
328	POLQ	NM_199420
329	POT1	NM_001042594
330	POU2AF1	NM_006235
331	POU5F1	NM_203289
332	PPARG	NM_005037
333	PPP2R1A	NM_014225
334	PRCC	NM_005973
335	PRDM1	NM_182907
336	PRDM16	NM_199454
337	PRF1	NM_005041
338	PRKDC	NM_006904
339	PRRX1	NM_022716
340	PSIP1	NM_021144
341	PTPN11	NM_002834
342	RABEP1	NM_001083585
343	RAC1	NM_006908
344	RAD1	NM_002853
345	RAD17	NM_002873
346	RAD18	NM_020165
347	RAD21	NM_006265
348	RAD23A	NM_005053
349	RAD23B	NM_002874
350	RAD50	NM_005732
351	RAD51	NM_133487
352	RAD51B	NM_002877
353	RAD51C	NM_002876
354	RAD51D	NM_002878
355	RAD52	NM_134424
356	RAD54B	NM_012415
357	RAD54L	NM_003579
358	RAD9A	NM_004584
359	RALGDS	NM_006266
360	RANBP17	NM_022897
361	RAP1GDS1	NM_001100430
362	RARA	NM_000964
363	RBBP8	NM_002894
364	RBM15	NM_022768
365	RDM1	NM_001034836
366	RECQL	NM_002907
367	RECQL4	NM_004260
368	RECQL5	NM_001003715
369	REL	NM_002908
370	REV1	NM_001037872
371	REV3L	NM_002912
372	RHOH	NM_004310
373	RNF43	NM_017763
374	RPA1	NM_002945
375	RPA2	NM_002946
376	RPA3	NM_002947
377	RPA4	NM_013347
378	RPL22	NM_000983
379	RPN1	NM_002950
380	RRM2B	NM_015713
381	RUNDC2A	NM_032167
382	RUNX1	NM_001754
383	SDC4	NM_002999
384	SDHAF2	NM_017841
385	SEPT5	NM_002688
386	SETBP1	NM_015559
387	SETD2	NM_014159
388	SETMAR	NM_006515
389	SF3B1	NM_001005526
390	SFPQ	NM_005066
391	SH2B3	NM_005475
392	SHFM1	NM_006304
393	SLC34A2	NM_006424
394	SLC45A3	NM_033102
395	SLX1A	NM_001015000
396	SLX4	NM_032444
397	SMAD4	NM_005359
398	SMARCA4	NM_003072
399	SMARCE1	NM_003079
400	SMO	NM_005631
401	SMUG1	NM_014311
402	SOX2	NM_003106
403	SPECC1	NM_001033554
404	SPO11	NM_198265
405	SRGAP3	NM_001033117
406	SRSF2	NM_003016
407	SRSF3	NM_003017
408	SS18	NM_005637
409	SS18L1	NM_198935
410	SSX1	NM_005635
411	SSX2	NM_003147
412	SSX4	NM_005636
413	STAT3	NM_213662
414	STAT5B	NM_012448
415	SUZ12	NM_015355
416	TAF15	NM_003487
417	TAL1	NM_003189
418	TBL1XR1	NM_024665
419	TCEA1	NM_201437
420	TCF12	NM_003205
421	TCF3	NM_003200
422	TCF7L2	NM_001198530
423	TDG	NM_003211
424	TDP1	NM_001008744
425	TDP2	NM_016614
426	TERT	NM_198255
427	TET2	NM_017628
428	TFE3	NM_006521
429	TFEB	NM_007162
430	TFG	NM_001007565
431	TFRC	NM_003234
432	THRAP3	NM_005119
433	TMPRSS2	NM_005656
434	TNFAIP3	NM_006290
435	TNFRSF14	NM_003820
436	TNFRSF17	NM_001192
437	TOP1	NM_003286
438	TP53	NM_000546
439	TP53BP1	NM_005657
440	TPM3	NM_153649
441	TPR	NM_003292
442	TRAF7	NM_032271
443	TREX1	NM_007248
444	TREX2	NM_080701
445	TRIM24	NM_003852
446	TRIM27	NM_006510
447	TRIM33	NM_033020
448	TRIP11	NM_004239
449	TSHR	NM_001018036
450	TTL	NM_153712
451	U2AF1	NM_001025203
452	UBE2A	NM_003336
453	UBE2B	NM_003337
454	UBE2N	NM_003348
455	UBE2V2	NM_003350
456	UBR5	NM_015902
457	UNG	NM_003362
458	USP6	NM_004505
459	VTI1A	NM_145206
460	WHSC1	NM_007331
461	WHSC1L1	NM_017778
462	WIF1	NM_007191
463	WRN	NM_000553
464	WWTR1	NM_015472
465	XAB2	NM_020196
466	XPA	NM_000380
467	XPC	NM_004628
468	XRCC1	NM_006297
469	XRCC2	NM_005431
470	XRCC3	NM_001100118
471	XRCC4	NM_003401
472	XRCC5	NM_021141
473	XRCC6	NM_001469
474	YWHAE	NM_006761
475	ZBTB16	NM_001018011
476	ZMYM2	NM_003453
477	ZNF331	NM_001079906
478	ZNF384	NM_001039920
479	ZNF521	NM_015461
480	ZRSR2	NM_005089
