# Supplementary material for: Functional screening reveals HORMAD1-driven gene dependencies associated with translesion synthesis and replication stress tolerance
Source: Oncogene. 2022 Jun 29;41(32):3969–77. doi: 10.1038/s41388-022-02369-9 (PMC9355871; doi:10.1038/s41388-022-02369-9)
Supplement: Supplementary file 3 — Supplementary Table 2 [file 41388_2022_2369_MOESM3_ESM.xlsx]

## Sheet: Controls
	Z score				DE Z score
Mature Sanger ID	Parental DMSO	Parental DOX	HORMAD1 DMSO	HORMAD1 DOX	Parental DE	HORMAD1 DE
siPLK	-5.01956	-7.15499	-7.97664	-3.47304	-4.93703	6.35504
siPLK	-8.69776	-10.8635	-10.5203	-5.44483	-3.19578	6.16648
siPLK	-7.87831	-10.1976	-9.13429	-5.60243	-4.15238	2.88311
siPLK	-7.93695	-8.70523	-9.32684	-5.64924	1.37942	3.15041
siPLK	-8.52259	-11.9471	-10.7615	-5.89742	-7.74949	5.41851
siPLK	-8.03509	-11.0834	-10.0024	-6.02842	-6.6596	3.49737
siPLK	-8.63723	-12.7064	-10.4017	-6.10319	-9.97863	4.11304
siPLK	-8.61109	-11.7749	-9.66613	-6.17111	-6.78015	2.41378
siPLK	-8.56938	-10.4813	-9.91848	-6.19528	-2.3597	2.86628
siPLK	-8.52033	-10.963	-9.67245	-6.205	-4.26726	2.33363
siPLK	-8.34976	-11.1234	-9.58204	-6.2132	-5.52731	2.12521
siPLK	-7.64075	-12.047	-9.87229	-6.24994	-11.6754	2.62107
siPLK	-9.2805	-10.7664	-10.3717	-6.30517	-0.491202	3.49629
siPLK	-8.78515	-10.6516	-9.83585	-6.3086	-2.08998	2.38491
siPLK	-9.20268	-10.7523	-10.5874	-6.41964	-0.756333	3.62515
siPLK	-9.6901	-10.6995	-11.5175	-6.48497	1.40523	5.35819
siPLK	-9.40049	-10.2759	-10.5298	-6.53791	1.73518	3.18163
siPLK	-9.10494	-11.5359	-10.3217	-6.54987	-3.93178	2.72084
siPLK	-8.57834	-10.2105	-10.0946	-6.59073	-1.36276	2.14163
siPLK	-9.67328	-10.5633	-10.559	-6.64729	1.8202	2.94109
siPLK	-9.58322	-10.7726	-10.6707	-6.76198	0.713101	2.85552
siPLK	-9.09819	-10.9568	-10.4938	-6.89501	-1.90481	2.12608
siPLK	-9.66142	-11.4273	-10.8409	-6.93999	-1.29278	2.7164
siPLK	-8.94956	-10.8574	-10.66	-6.94799	-2.15427	2.32232
siPLK	-9.28523	-10.7751	-10.9863	-6.9705	-0.50262	2.93139
siPLK	-9.03282	-11.6723	-11.7324	-7.11147	-4.70778	4.07829
siPLK	-9.41011	-12.1016	-11.4526	-7.13571	-4.70268	3.43628
siPLK	-8.72381	-9.85406	-11.1242	-7.13779	0.490837	2.75519
siPLK	-8.47373	-10.1602	-10.9035	-7.16116	-1.608	2.23715
siPLK	-8.99789	-10.6626	-11.1212	-7.1889	-1.26741	2.60868
siPLK	-9.08645	-10.3464	-11.1204	-7.38067	0.213114	2.07996
siPLK	-9.33445	-11.3749	-11.4443	-7.55323	-2.43128	2.27163
siPLK	-9.01855	-9.76375	-9.85775	-6.185	2.00497	2.76967
siPLK	-5.92545	-5.99176	-7.86183	-3.92292	2.85862	4.88248
siPLK	-5.85489	-4.98681	-6.996	-3.98338	6.13795	2.93585
siPLK	-8.5798	-10.9412	-9.75424	-6.40077	-3.94904	1.96378
siPLK	-9.97157	-10.8794	-10.4476	-6.93272	1.90694	1.92751
siPLK	-8.80262	-10.624	-10.1517	-6.7215	-1.92118	1.89955
siPLK	-9.48452	-10.2968	-11.2137	-7.52429	2.00121	1.87696
siPLK	-9.43463	-11.3665	-10.2705	-6.84527	-1.99574	1.80382
siPLK	-10.0968	-11.3911	-10.5939	-7.0955	0.598831	1.78107
siPLK	-8.01687	-10.1279	-9.36268	-6.17958	-3.34395	1.76651
siPLK	-9.10433	-10.6078	-9.5309	-6.33271	-0.641905	1.69158
siPLK	-10.2656	-11.1147	-11.5726	-7.86897	2.2629	1.66764
siPLK	-8.87977	-10.1418	-11.2826	-7.66247	0.101892	1.63886
siPLK	-9.52766	-11.1387	-10.8768	-7.38977	-0.810782	1.55386
siPLK	-9.62101	-10.8265	-10.6946	-7.26611	0.674838	1.51907
siPLK	-9.34226	-10.6775	-10.5705	-7.17386	0.0745856	1.51745
siPLK	-8.52767	-10.8251	-9.43403	-6.33177	-3.7485	1.49494
siPLK	-8.70045	-11.2906	-9.81151	-6.65511	-4.70002	1.38253
siPLK	-8.44609	-10.2976	-11.8386	-8.19256	-2.20747	1.32527
siPLK	-8.05798	-11.5678	-12.2029	-8.54089	-8.28548	1.11711
siPLK	-8.92834	-11.2981	-11.0479	-7.69293	-3.80375	1.07261
siPLK	-8.81166	-11.6504	-10.8522	-7.55895	-5.52612	1.03832
siPLK	-9.62344	-10.929	-10.7603	-7.5168	0.321008	0.965332
siPLK	-9.11031	-10.2351	-10.9344	-7.7047	0.704355	0.80686
siPLK	-8.58107	-10.9618	-11.9047	-8.59076	-4.01706	0.366775
siPLK	-8.7182	-11.6357	-11.7399	-8.51378	-5.85233	0.239559
siPLK	-9.06045	-10.4396	-9.86115	-7.20682	-0.222975	-0.0317444
siPLK	-8.54308	-12.2157	-9.13053	-6.80937	-8.61925	-0.441777
siPLK	-8.41415	-10.9568	-10.9943	-8.4949	-4.67541	-1.2417
siPLK	-9.1079	-11.0806	-11.3378	-8.77191	-2.30469	-1.2968
siPLK	-8.70795	-11.5865	-11.2978	-8.7501	-5.7193	-1.31912
siPLK	-8.39035	-11.2643	-11.3674	-9.21565	-5.86246	-2.45546
siCON2	1.50727	1.62497	1.78291	2.61372	-0.224625	3.01495
siCON2	1.59212	1.30284	1.51195	2.55155	-1.71108	3.40126
siCON2	1.26754	1.04484	1.48486	2.52325	-1.31169	3.37919
siCON2	1.47003	1.90085	1.9625	2.45353	0.904924	2.20538
siCON2	1.2915	1.69188	1.57855	2.28534	0.886642	2.53265
siCON2	1.3713	1.82889	1.49106	2.26983	1.0495	2.66992
siCON2	1.53129	2.05991	1.66202	2.22753	1.22105	2.20213
siCON2	1.17656	1.15416	1.47416	2.21584	-0.555382	2.55629
siCON2	1.1369	1.17919	1.26462	2.19163	-0.305967	2.92064
siCON2	1.12634	1.36912	1.27592	2.17335	0.410556	2.84716
siCON2	1.07635	0.887506	1.29185	2.11919	-1.09551	2.66556
siCON2	1.34512	1.78612	1.11875	2.09397	1.00381	2.95219
siCON2	0.947129	0.782203	1.30982	2.09366	-0.945704	2.55844
siCON2	1.23192	1.687	1.30846	2.04556	1.11063	2.42904
siCON2	1.17924	1.13956	1.26594	1.93606	-0.618082	2.21552
siCON2	0.740729	0.947478	0.614688	1.89934	0.476579	3.45379
siCON2	0.822663	1.13582	0.621028	1.62389	0.812875	2.6837
siCON2	1.12102	1.07063	0.633668	1.61028	-0.626818	2.6203
siCON2	0.582844	0.884605	0.60044	1.55326	0.892998	2.53192
siCON2	3.10538	1.00331	0.429908	1.53772	-8.90267	2.83989
siCON2	0.798906	1.18472	0.372988	1.51901	1.08258	2.90552
siCON2	1.16074	1.14709	-0.0157682	1.4866	-0.516406	3.61586
siCON2	0.708217	0.778588	0.642634	1.43527	0.00911167	2.12089
siCON2	0.354039	0.506567	0.194976	1.39219	0.478598	2.92302
siCON2	2.74785	1.03864	0.46304	1.38838	-7.32927	2.36131
siCON2	0.85296	1.13645	0.304602	1.37279	0.692402	2.64427
siCON2	0.7855	0.631983	0.48921	1.35929	-0.823988	2.22754
siCON2	2.6406	1.10246	0.559685	1.33349	-6.66848	2.0117
siCON2	3.19121	0.60241	0.23662	1.26151	-10.6725	2.47823
siCON2	0.524785	0.395739	0.364929	1.21503	-0.606126	2.08663
siCON2	3.23456	0.820651	0.29329	1.20808	-10.0739	2.21483
siCON2	1.07813	0.938487	0.336069	1.19098	-0.921841	2.07986
siCON2	1.17714	1.6115	0.151848	1.13739	1.06465	2.3114
siCON2	3.05202	1.1726	0.0673047	1.06962	-8.08599	2.299
siCON2	1.11684	1.57327	0.0770314	1.04532	1.17327	2.2122
siCON2	1.06766	0.876975	-0.464277	0.788606	-1.09766	2.61977
siCON2	0.402298	0.567703	-0.460396	0.681173	0.500019	2.31652
siCON2	0.328957	0.902035	-0.896687	0.550786	1.98312	2.85533
siCON2	0.553256	1.05592	-0.890172	0.39833	1.6206	2.42292
siCON2	0.383132	0.772561	-1.07671	0.30931	1.30439	2.56184
siCON2	0.883681	1.66977	0.198281	1.28008	2.45996	2.60808
siCON2	-2.31813	1.08188	-1.37648	-0.0254948	13.3424	2.25809
siCON2	1.30681	1.7536	1.74904	2.21308	1.04359	1.98346
siCON2	1.16066	1.36738	0.743913	1.42865	0.265413	1.89443
siCON2	1.24597	1.70644	0.622891	1.32897	1.12268	1.86933
siCON2	0.667385	0.771763	0.775644	1.4312	0.150279	1.83618
siCON2	1.11	1.24721	0.633308	1.31868	0.0442591	1.81962
siCON2	1.14362	1.82914	0.225277	1.01075	1.97252	1.81235
siCON2	0.296976	0.411603	-0.580456	0.406947	0.372823	1.80972
siCON2	1.10167	1.68519	0.534587	1.22793	1.63176	1.77321
siCON2	0.339787	0.682246	-0.248377	0.556493	1.15955	1.53786
siCON2	-1.81433	0.808742	-1.13117	-0.10534	10.3329	1.5342
siCON2	-1.63087	0.881441	-0.499679	0.317773	9.84777	1.39852
siCON2	1.24381	1.72808	0.838998	1.31686	1.20825	1.39165
siCON2	0.53684	0.758926	0.173459	0.815978	0.63347	1.38359
siCON2	2.98794	0.950862	0.567375	1.07527	-8.61307	1.28622
siCON2	-1.68974	0.636948	-1.40493	-0.432609	9.21884	1.19768
siCON2	0.572725	0.895499	-0.154533	0.475973	0.972631	1.12358
siCON2	-2.01589	0.629039	-1.17397	-0.305032	10.5118	1.07338
siCON2	2.99501	0.667056	0.448633	0.874846	-9.64852	0.979531
siCON2	1.04116	1.51572	0.59353	0.948318	1.27564	0.883504
siCON2	-1.0064	1.15842	-0.680646	-0.15201	8.30112	0.479495
siCON2	-1.99602	0.956541	-0.639736	-0.27612	11.5931	0.0542641
siCON2	-1.2098	0.82591	-0.463572	-0.25453	7.94534	-0.248652
siCON1	0.827982	1.21164	0.338253	1.51678	1.06031	2.97082
siCON1	0.727529	0.708755	0.704667	1.48814	-0.31684	2.13862
siCON1	0.58068	0.543033	0.117565	1.37	-0.309979	3.02121
siCON1	0.523224	0.338115	0.0670584	1.35755	-0.80423	3.09086
siCON1	0.875824	1.14009	0.438468	1.33013	0.61273	2.25174
siCON1	0.51981	0.595795	0.529178	1.31897	0.12373	2.03455
siCON1	0.634025	0.632732	-0.120294	1.3117	-0.207824	3.35009
siCON1	0.745262	1.18386	0.357809	1.30702	1.29678	2.35408
siCON1	0.214932	0.495971	0.0942694	1.28889	1.00442	2.8462
siCON1	0.365279	0.710304	0.315403	1.27528	1.15584	2.35407
siCON1	0.561522	0.648097	0.125822	1.21082	0.140334	2.56673
siCON1	0.0812868	0.437256	0.254494	1.17006	1.33741	2.19011
siCON1	0.253114	0.17941	0.0606907	1.1431	-0.273242	2.51456
siCON1	2.51511	0.52173	0.231971	1.08692	-8.22038	2.00792
siCON1	0.299332	0.789529	-0.373349	1.06698	1.70399	3.19788
siCON1	2.68777	1.18101	-0.0190881	1.04507	-6.58085	2.40918
siCON1	0.768946	0.676937	0.141926	1.04102	-0.597463	2.06695
siCON1	0.290406	0.36882	-0.550565	1.02754	0.247657	3.4539
siCON1	0.210611	0.23555	-0.122922	1.02056	0.0980589	2.55532
siCON1	0.525402	0.796806	-0.193409	1.01276	0.814179	2.67885
siCON1	0.0467778	0.287637	-0.195436	0.958002	0.946398	2.53251
siCON1	0.871954	0.802165	0.0562133	0.953453	-0.570413	2.00253
siCON1	0.595911	0.749254	-0.0330694	0.946634	0.359911	2.16738
siCON1	0.30961	0.744318	-0.0411656	0.939209	1.50198	2.16362
siCON1	0.464024	0.505725	-0.204193	0.937651	0.0301491	2.49459
siCON1	2.84819	1.08474	-0.132246	0.934147	-7.57213	2.33701
siCON1	-0.102687	0.297713	-0.0388745	0.91483	1.58751	2.09191
siCON1	0.192376	0.57564	-0.29369	0.910992	1.3784	2.60535
siCON1	0.481267	0.502961	-0.085412	0.862378	-0.0494962	2.04345
siCON1	0.564896	0.444244	-0.584754	0.811956	-0.596509	2.93169
siCON1	0.253356	0.337042	-0.298608	0.805486	0.284983	2.32549
siCON1	0.374004	0.434078	-0.195426	0.780169	0.140576	2.04373
siCON1	-0.194988	0.0682931	-0.250824	0.743757	1.14747	2.05757
siCON1	0.177776	0.32534	-0.734118	0.674066	0.549583	2.85985
siCON1	-0.166627	0.247772	-0.818978	0.323489	1.66931	2.07083
siCON1	0.48752	0.321588	-1.17353	0.312292	-0.718247	2.76912
siCON1	-0.0412068	0.461056	-1.02623	0.283381	1.91797	2.38677
siCON1	0.183633	0.0932286	-1.24557	0.233932	-0.297565	2.7019
siCON1	0.167319	0.199764	-1.2568	0.0637717	0.146452	2.25732
siCON1	-0.0128891	0.541507	-1.89679	-0.179434	2.08868	2.90493
siCON1	-0.0221774	0.750639	-2.59663	-0.579543	2.8682	3.24439
siCON1	-0.318658	0.696968	-2.41373	-0.737625	3.87861	2.43381
siCON1	-0.650151	0.460965	-2.73727	-0.830666	4.38399	2.8434
siCON1	-0.470624	0.718421	-0.552553	0.828433	4.57021	2.91076
siCON1	-0.49211	0.332809	-1.04822	0.121584	3.28925	1.98731
siCON1	2.70852	0.756983	-0.461178	0.55939	-8.16915	1.98342
siCON1	0.407777	0.612008	-0.0462157	0.843325	0.635004	1.91048
siCON1	2.56753	0.290528	-0.350658	0.595831	-9.25289	1.8563
siCON1	0.0231572	0.0192623	-0.109036	0.773981	0.0899946	1.84908
siCON1	0.509613	0.947923	0.433952	1.15715	1.41422	1.78561
siCON1	0.421632	0.518924	-0.129593	0.728336	0.248669	1.76589
siCON1	-0.315088	0.468612	-1.46119	-0.274058	3.05404	1.74912
siCON1	0.370864	0.157198	-0.160587	0.696727	-0.828954	1.74276
siCON1	-0.429047	0.39685	-1.30368	-0.196625	3.26102	1.63805
siCON1	2.44656	0.681628	-0.116934	0.666487	-7.3755	1.56988
siCON1	0.537719	0.273907	0.0621072	0.782018	-1.09072	1.51923
siCON1	0.18541	0.346522	-1.27663	-0.226784	0.593809	1.49954
siCON1	0.36463	0.375009	-1.12394	-0.134536	-0.0310075	1.4391
siCON1	2.62747	0.419244	-0.017141	0.690301	-9.03904	1.43012
siCON1	2.58556	0.251445	-0.0598345	0.656233	-9.46456	1.42428
siCON1	-0.232442	0.591752	-1.18622	-0.218802	3.15615	1.33555
siCON1	0.610164	0.740765	0.115731	0.719556	0.272071	1.23729
siCON1	0.614029	0.252039	-0.170782	0.467226	-1.47737	1.13296
siCON1	0.244142	0.765502	-1.26449	-0.422354	1.84229	0.937067
siALLSTAR	1.56206	1.24917	1.69482	2.56639	-1.77972	3.066
siALLSTAR	1.78397	2.15233	1.76385	2.43574	0.525497	2.56498
siALLSTAR	1.23724	1.17633	1.64887	2.42378	-0.72253	2.76856
siALLSTAR	1.35627	1.97486	1.75155	2.38478	1.62821	2.4502
siALLSTAR	1.42664	1.69617	1.48193	2.37817	0.35454	2.98646
siALLSTAR	1.20306	1.11222	1.03564	2.36909	-0.811511	3.87925
siALLSTAR	1.27853	1.77837	1.55839	2.36444	1.246	2.79151
siALLSTAR	1.54956	1.79687	1.60589	2.3532	0.213913	2.66294
siALLSTAR	1.43694	1.81628	1.581	2.3522	0.738898	2.71139
siALLSTAR	1.2194	1.02163	1.42018	2.33237	-1.19906	2.98758
siALLSTAR	1.27128	1.86352	1.50956	2.30142	1.57743	2.7187
siALLSTAR	1.37755	1.0938	1.50242	2.291	-1.58357	2.70474
siALLSTAR	1.30025	1.65936	1.49611	2.28372	0.735869	2.69772
siALLSTAR	1.33493	1.62532	1.37413	2.26654	0.474627	2.90134
siALLSTAR	1.36779	1.68167	1.63223	2.25312	0.54145	2.33371
siALLSTAR	1.34921	1.72731	1.66986	2.24578	0.778617	2.23615
siALLSTAR	1.29674	1.67862	1.25111	2.2432	0.818375	3.09017
siALLSTAR	1.22348	1.11053	1.50556	2.23065	-0.900221	2.53242
siALLSTAR	1.27153	1.69986	1.35899	2.22279	0.99582	2.81223
siALLSTAR	1.13931	1.33924	1.47603	2.21995	0.252039	2.56375
siALLSTAR	1.26676	1.11618	1.48744	2.2159	-1.05548	2.52914
siALLSTAR	1.38576	1.34514	1.32706	2.21223	-0.725206	2.84887
siALLSTAR	1.16864	0.889214	1.43563	2.20175	-1.46323	2.59681
siALLSTAR	1.22543	1.37434	1.55336	2.19867	0.0277441	2.34624
siALLSTAR	1.07709	1.02388	1.59334	2.18585	-0.614706	2.2288
siALLSTAR	1.09217	0.77825	1.39948	2.1774	-1.54718	2.60423
siALLSTAR	1.24326	1.63059	1.42015	2.16341	0.864609	2.52327
siALLSTAR	1.08295	0.966365	1.43079	2.14793	-0.84247	2.45884
siALLSTAR	1.15787	0.924563	1.57044	2.13049	-1.2942	2.12373
siALLSTAR	1.12284	0.7722	1.1811	2.11444	-1.69286	2.88026
siALLSTAR	1.1379	1.02811	1.5239	2.09781	-0.846029	2.12964
siALLSTAR	0.894873	0.856058	1.15127	1.91881	-0.472054	2.40393
siALLSTAR	0.798992	0.886285	1.24934	1.90956	0.023517	2.17684
siALLSTAR	0.571065	0.755819	0.950528	1.80966	0.483833	2.51673
siALLSTAR	0.629746	0.776738	1.14714	1.8074	0.320376	2.10622
siALLSTAR	0.60243	0.936031	1.109	1.79056	0.996109	2.13836
siALLSTAR	0.897262	0.902591	1.10144	1.78197	-0.316648	2.13029
siALLSTAR	0.686807	0.966349	1.05818	1.7714	0.761919	2.19021
siALLSTAR	0.666048	1.0361	1.03	1.76591	1.09344	2.23307
siALLSTAR	0.696995	0.795347	1.05371	1.70005	0.114019	2.00327
siALLSTAR	0.623317	0.863817	0.853492	1.57021	0.65533	2.05815
siALLSTAR	0.64438	0.948464	1.0297	1.67804	0.870309	1.99216
siALLSTAR	0.48876	0.944714	1.10862	1.72983	1.4873	1.97221
siALLSTAR	0.4933	0.89647	1.05654	1.68199	1.29776	1.94784
siALLSTAR	3.50583	1.32311	0.939082	1.59368	-9.39006	1.94667
siALLSTAR	1.23505	1.76047	1.75074	2.19678	1.35864	1.93518
siALLSTAR	0.880587	1.16139	1.13376	1.72337	0.669004	1.90276
siALLSTAR	1.10952	1.34882	1.49012	1.95915	0.406679	1.81801
siALLSTAR	0.937137	1.15666	1.19146	1.7313	0.423175	1.80592
siALLSTAR	3.61712	1.00582	0.738411	1.3572	-10.9664	1.70936
siALLSTAR	3.06627	1.49672	0.766081	1.33507	-6.99388	1.59164
siALLSTAR	3.09601	1.49577	0.804878	1.36167	-7.11767	1.58497
siALLSTAR	3.65465	0.87944	0.661661	1.24129	-11.5668	1.54862
siALLSTAR	3.8354	1.05459	0.724697	1.27871	-11.6775	1.52184
siALLSTAR	3.47766	0.927775	0.554426	1.14033	-10.6784	1.49164
siALLSTAR	2.70893	1.11477	0.709243	1.24941	-6.90156	1.47309
siALLSTAR	2.98178	1.33209	0.775837	1.29731	-7.23568	1.46778
siALLSTAR	3.04636	1.37716	0.828387	1.31625	-7.33736	1.4118
siALLSTAR	3.46294	0.993837	0.810149	1.30024	-10.3844	1.40529
siALLSTAR	3.96316	1.38233	1.14452	1.54478	-11.0322	1.38981
siALLSTAR	3.69577	1.38444	1.00561	1.42069	-9.94177	1.33439
siALLSTAR	3.05652	1.21999	0.744874	1.15692	-7.93606	1.14562
siALLSTAR	3.23068	1.3598	0.867332	1.24819	-8.14549	1.14463
siALLSTAR	3.12515	1.37208	0.816003	1.18882	-7.67451	1.08702

## Sheet: Genes of interest
	Z score				DE Z score
Mature Sanger ID	Parental DMSO	Parental DOX	HORMAD1 DMSO	HORMAD1 DOX	Parental DE	HORMAD1 DE
EZR	-1.13081	-2.44129	-0.179842	-3.21324	-3.96514	-8.96388
SDHAF2	-0.816756	-1.40743	-1.03396	-3.76751	-1.56944	-8.73086
XRCC1	-2.49417	-2.22697	-2.67521	-4.77968	2.31703	-8.13776
PRKAB1	0.465777	0.797311	0.847242	-2.14128	1.05746	-8.12973
EPHB3	-0.156522	0.0227126	-0.635123	-2.95584	0.829972	-7.32022
POLK	-7.24198	-5.87414	-7.60915	-7.89114	8.6081	-6.54342
CALM2	-4.54266	-3.23551	-3.35664	-4.70088	7.03601	-6.51992
TDP1	-3.64181	-2.04714	-2.83602	-4.14263	7.60317	-6.05618
NTHL1	-1.83785	-0.568383	-0.825205	-2.43029	5.54273	-5.48489
TOP1	-4.25198	-4.50979	-3.37947	-4.33233	1.33808	-5.46004
PCTK1	-1.8082	-1.47099	-2.5029	-3.65219	2.22059	-5.39326
IKBKE	-1.14484	-1.28664	-0.695428	-2.29294	0.187858	-5.37427
DCLRE1A	-0.19988	-0.790316	-0.983792	-2.47705	-1.87868	-5.28732
STK11	-2.82601	-3.54121	-2.01768	-3.24851	-1.00127	-5.28159
FAM46C	0.0763287	0.298051	-0.517459	-2.11829	0.863656	-5.26022
MYLK2	-6.48608	-4.53648	-0.588223	-2.16487	10.292	-5.24273
NLK	-2.45814	-1.17555	-1.93598	-3.16334	5.90108	-5.21549
MAST2	-1.66865	-1.69093	-0.158669	-1.8316	0.875153	-5.21007
WHSC1	-2.03792	-0.770483	-0.948635	-2.40662	5.6361	-5.16603
KIF5B	-0.0626389	-0.205301	-0.093798	-1.7221	-0.359162	-5.04252
BCL11A	-0.0924685	-0.325362	0.539416	-1.23791	-0.66427	-5.0139
PRKCN	-1.93394	-1.7147	-1.51546	-2.75158	1.86533	-4.94856
EME1	-1.18566	-2.0991	-1.74891	-2.92454	-2.52906	-4.94386
MNX1	-0.353158	-0.30799	-0.0868704	-1.66149	0.453202	-4.8902
AATK	-0.0772845	0.126958	-0.0050155	-1.5266	0.878861	-4.6878
TFG	-1.51955	-1.64286	-2.01519	-3.02785	0.441809	-4.68022
PLAG1	0.585273	0.855502	0.206203	-1.36153	0.779916	-4.66845
RELA	-1.14948	-1.40391	-1.54187	-2.62363	-0.209377	-4.54255
NYD-SP25	1.88181	0.884375	0.566618	-1.00152	-4.36891	-4.42012
NPR2	0.714641	0.613744	-0.0861198	-1.47824	-0.601698	-4.38809
MAP3K5	-0.312126	-0.38487	-1.01686	-2.15144	0.0142785	-4.3244
HMGN2P46	0.326936	0.24058	-0.603615	-1.82841	-0.355233	-4.28635
TRIM24	-0.39053	-1.05292	-0.425475	-1.68529	-2.0381	-4.25932
MAP2K4	0.596724	0.826351	0.924151	-0.671245	0.630124	-4.2476
GSK3A	-0.611224	-0.519114	-1.45819	-2.42044	0.74945	-4.15618
CTNNB1	1.1135	1.38192	1.44902	-0.201804	0.507975	-4.0367
ARK5	0.182498	0.687163	0.414746	-0.966074	1.81405	-4.0104
PTEN	-0.377302	-0.531091	-0.120468	-1.34497	-0.240472	-3.95117
COL4A3BP	0.250197	0.325163	0.38054	-0.968871	0.255636	-3.94775
VTI1A	1.00953	1.53187	1.26251	-0.301693	1.46105	-3.9277
MSH4	-1.85006	-1.87798	-1.90845	-2.65168	0.946329	-3.86585
BRIP1	0.345835	0.831597	-0.30775	-1.43625	1.66488	-3.81694
PNKP	-0.379074	-0.286802	-0.148029	-1.30993	0.633333	-3.7982
CDC42BPA	-2.11996	-3.02582	-0.278659	-1.40703	-2.03255	-3.79644
ATR	-0.776108	-0.941713	-1.05255	-1.96622	-0.081931	-3.74195
PRKAA2	-1.92606	-0.244622	-1.49105	-2.29383	7.04855	-3.74064
ILK	0.420237	0.595326	1.03093	-0.400614	0.525357	-3.72338
HOXC11	-3.13939	-3.49568	-3.08289	-3.4724	0.42951	-3.70646
PSIP1	-1.54471	-2.32387	-0.139916	-1.26223	-1.87221	-3.68379
CCDC6	-0.0245297	0.0404621	0.0247614	-1.13575	0.358343	-3.67479
FANCC	-1.42573	-0.955257	-1.28182	-2.09908	2.50111	-3.63565
KMT2C	-1.84812	-2.47013	-2.74773	-3.18376	-1.1622	-3.60238
RAD9A	-1.12233	-2.32572	-1.82144	-2.48662	-3.5895	-3.59113
NCOA1	-1.06281	-1.49978	-1.50171	-2.22095	-0.900487	-3.5184
PIP5K2B	-0.0449418	-0.214358	-1.15022	-1.95518	-0.462972	-3.51078
FIP1L1	-1.5936	-1.57725	-2.12481	-2.67855	0.974457	-3.4948
RRM2B	-0.0990029	-0.409039	-0.566944	-1.5053	-0.934653	-3.47372
PTK9	2.18624	1.57762	0.307961	-0.822319	-3.14254	-3.39572
ERCC4	-2.16112	-2.81734	-3.29107	-3.49453	-1.12624	-3.33921
BCL10	-1.66452	-3.28507	-3.28632	-3.47749	-4.79686	-3.30215
PRF1	1.84073	1.83625	1.89964	0.421766	-0.825678	-3.24949
ERCC4	-1.04429	-1.15862	-2.56101	-2.91538	0.234777	-3.24871
TCF12	-2.10228	-1.91396	-0.529536	-1.39458	1.84023	-3.24633
POLH	0.573781	0.539333	1.199	-0.0858957	-0.295164	-3.204
TOPBP1	-1.0025	-1.14012	-2.64065	-2.95593	0.131113	-3.1964
UCK1	0.070932	0.00418554	-0.517934	-1.36487	-0.156988	-3.18853
PIK4CA	-2.28457	-1.98919	-2.00715	-2.47888	2.31165	-3.18795
CREBBP	-0.540647	-0.531218	0.0118969	-0.966944	0.420657	-3.1844
CAMK4	0.37761	0.699247	0.347458	-0.710918	1.06667	-3.17076
MAPKAPK3	-2.77843	-3.41018	-2.87707	-3.10822	-0.729131	-3.12881
GPC3	-0.836788	-0.99114	-0.881626	-1.61247	-0.0115098	-3.12117
BTK	-5.81315	-1.88331	-2.50279	-2.82248	16.9787	-3.1131
NEK1	0.167541	0.306476	-0.0927721	-0.99784	0.524115	-3.05407
IRF4	0.216622	-0.119674	0.0158462	-0.912281	-1.18646	-3.04228
DAXX	1.31111	1.79897	1.69839	0.351354	1.18713	-3.02919
RAD52	-2.64291	-3.96727	-3.88175	-3.82319	-3.25435	-3.02784
IGF2R	0.718571	0.908206	1.05771	-0.120425	0.427001	-3.00837
PTEN	-0.365021	-0.658541	-0.252938	-1.09885	-0.742346	-3.00233
SRP72	-1.25561	-1.80935	-2.39304	-2.69091	-1.21785	-2.97719
ERCC6	-2.89963	-3.44217	-3.31505	-3.37916	-0.351746	-2.97281
SYK	-4.50792	-4.86569	-1.84825	-2.27602	1.11215	-2.95718
FES	-4.72241	-4.04319	-4.8261	-4.49752	4.89871	-2.93929
TFRC	-1.25847	0.30888	0.0740344	-0.815468	6.30828	-2.89585
PIP5K1B	-0.792839	-0.621274	-0.946958	-1.57306	1.12261	-2.87852
FLJ39827	-0.492523	-0.672833	-0.754273	-1.42467	-0.276643	-2.86692
ERN1	-0.778218	-0.623336	-1.88526	-2.2599	1.05607	-2.83677
IDH1	-0.100121	0.433127	0.0490941	-0.808619	2.0575	-2.82574
STYK1	-1.25681	-0.581608	-1.27734	-1.80011	3.14249	-2.82315
RHOH	1.33597	1.47959	1.28993	0.121755	-0.0465892	-2.82028
MAPK10	-1.95405	-0.697329	-1.94413	-2.29539	5.55594	-2.81323
MAST3	-0.526047	0.290473	0.0697616	-0.784458	3.27651	-2.80184
PIK3CG	-2.35259	-3.03738	-3.25039	-3.25862	-1.13136	-2.77447
BRIP1	0.771311	0.710852	0.71022	-0.289888	-0.486726	-2.75956
SMARCE1	-0.685822	-1.20696	-1.13943	-1.66904	-1.38857	-2.74652
CDKL2	-2.77934	-2.76828	-4.21981	-3.9696	1.55172	-2.73508
STK11	0.376965	-0.975554	-1.67141	-2.05519	-4.87216	-2.71389
H2AFX	-8.479	-9.18635	-10.2577	-8.4729	1.86803	-2.69603
CALM1	-1.2982	0.176193	-0.915173	-1.47594	5.99849	-2.67694
EXT2	-1.76672	0.103448	-0.393683	-1.07724	7.63802	-2.65351
H3F3A	-3.41272	-3.94728	-3.25845	-3.22042	-0.0655023	-2.65292
MAP4K3	-2.72526	-3.25716	-2.98088	-2.99697	-0.401648	-2.60955
TAO1	0.701692	0.882298	0.329563	-0.519636	0.403455	-2.60824
RAD50	-1.12128	-1.69226	-0.711896	-1.29485	-1.34652	-2.59724
CCND2	-1.30494	-1.49207	-1.56211	-1.90965	0.107499	-2.53863
PIK3C2A	-0.240589	-0.0216104	0.628747	-0.265463	1.01322	-2.52489
PRKCZ	-0.721259	-2.56687	-3.38917	-3.27093	-6.06942	-2.52291
FANCM	-0.765527	-1.16743	-1.50241	-1.856	-0.925534	-2.51392
CNBP	-2.92683	-3.44469	-3.63724	-3.4514	-0.250497	-2.50881
TRIM27	0.520421	0.773792	0.8024	-0.129245	0.752709	-2.5076
PMS1	-1.11193	-1.97831	-1.11837	-1.56562	-2.39916	-2.5056
C9ORF12	-5.47942	-4.49518	-4.44476	-4.05342	6.36129	-2.50288
NEK11	-6.89699	-2.07676	-0.753751	-1.28391	20.6822	-2.48112
ERCC5	0.676893	1.16367	0.970608	0.0129193	1.50208	-2.46277
TNFAIP3	-0.0785538	-0.00611364	-0.23273	-0.887038	0.411922	-2.46174
MEN1	-0.489137	-0.131292	-0.647409	-1.18949	1.63079	-2.44029
MDC1	-0.11194	-1.29511	-0.127892	-0.800487	-4.02563	-2.43945
RPS6KB2	-0.819969	-1.13126	0.28361	-0.489358	-0.576731	-2.43053
MLH1	-3.17841	-0.889133	-2.99716	-2.93512	9.83441	-2.40609
AXL	-0.884972	-0.901721	-0.820631	-1.30177	0.500864	-2.39266
MLH3	-0.590623	-0.442988	0.0923172	-0.616665	0.93607	-2.38705
WIF1	-0.239611	-0.640697	0.84544	-0.051556	-1.18698	-2.38258
REV3L	0.103821	0.86793	0.802364	-0.0783244	2.77398	-2.36757
FLJ21816	-2.58943	-3.24813	-2.9481	-2.88332	-0.919754	-2.36462
LAK	0.0157146	0.00701462	0.302488	-0.450008	0.0766896	-2.36119
CBLB	-2.48507	-3.02593	-2.73117	-2.71783	-0.554155	-2.35585
ERC1	0.00672319	-0.162572	0.0819629	-0.605619	-0.488512	-2.3354
GEN1	-3.21283	-2.6764	-2.63088	-2.63254	3.6334	-2.32766
LIG3	-0.120311	0.00942753	0.301338	-0.437964	0.636181	-2.32573
KIAA1765	0.711731	1.15704	1.03581	0.113327	1.33745	-2.32088
FLJ34389	1.40889	1.19398	0.541074	-0.256278	-1.35513	-2.31936
PRKAB2	0.00138798	0.253503	0.0942625	-0.589911	1.00915	-2.31752
WRN	-1.33987	-1.74566	-2.50602	-2.53241	-0.65064	-2.30924
NTRK1	-0.140691	0.287956	-0.32255	-0.89782	1.70682	-2.30667
SFPQ	-8.85139	-10.3923	-12.2066	-9.78261	-0.901785	-2.2881
MSH3	-4.8597	-4.48945	-5.63676	-4.85622	3.87166	-2.25812
CDKL4	-1.09803	-0.9041	-1.7614	-1.95307	1.35533	-2.24817
ADCK5	-1.97558	-1.97391	-1.92044	-2.07005	1.11436	-2.24264
MASTL	-4.15423	-1.58333	-0.861833	-1.27216	11.324	-2.22655
DCK	-2.2757	-2.07141	-1.82432	-1.98972	1.98407	-2.2195
JAK2	-4.34253	0.0841858	-0.0729058	-0.677448	18.0022	-2.21435
ATF1	-0.845337	-1.0495	0.0639058	-0.573815	-0.183927	-2.21086
COPEB	-0.0148007	0.600665	-0.543003	-1.02577	2.30629	-2.205
ERCC3	0.863347	1.00741	0.824705	-0.00102422	0.192577	-2.20106
PDIK1L	-0.720313	0.51127	0.493545	-0.246789	4.84662	-2.19554
RIPK2	-0.371329	-0.88898	-0.23572	-0.782858	-1.53429	-2.16926
BCKDK	-2.60637	-1.9855	-2.20027	-2.25271	3.62813	-2.16924
ALDH2	0.934262	1.0752	1.17106	0.27607	0.14582	-2.15171
PAPSS2	-2.07561	-2.69654	-1.11185	-1.42601	-1.04404	-2.13528
GNA11	-1.04303	-1.62484	-0.325094	-0.835935	-1.42427	-2.13136
PMS1	-1.38496	-2.17368	-1.57154	-1.7646	-1.98642	-2.12058
STK38L	-0.587836	-0.363611	-0.741697	-1.13963	1.20638	-2.10937
WRN	-1.10852	-0.801654	-2.08286	-2.1407	1.76126	-2.1028
SNRK	-2.67575	-1.76844	-3.1969	-2.97403	4.67916	-2.10229
CDK5	-0.415655	-1.20798	-0.465128	-0.929163	-2.48644	-2.09963
MGC45428	-0.587266	-0.426742	0.16681	-0.455666	0.980107	-2.09774
PMVK	-5.0621	-5.78335	-5.92512	-5.01181	0.101221	-2.09279
BHD	-2.62912	-3.2084	-3.01536	-2.8325	-0.618066	-2.08663
AKAP9	-1.06012	-1.49091	-1.28178	-1.52849	-0.879926	-2.06749
GOLGA5	1.10213	1.08549	0.449758	-0.232581	-0.497559	-2.06645
POLE	-1.1106	-0.0909897	-0.111778	-0.651215	4.29081	-2.06232
ITPK1	0.649847	0.874184	0.345678	-0.308696	0.584653	-2.06163
MN1	-2.62449	-2.58625	-3.36931	-3.07854	1.57031	-2.035
SMG1	-0.454892	0.500992	0.129915	-0.457559	3.73515	-2.02708
DDIT3	-4.62894	-5.37949	-5.26833	-4.49207	-0.22046	-2.01492
LYN	-3.70973	0.0525334	0.251386	-0.361322	15.327	-2.01236
BCL6	-1.77427	-1.92574	-2.35218	-2.30732	0.469958	-2.00694
FLJ25006	-0.520022	-1.18284	-2.84368	-2.67428	-1.97453	-2.00478
POLL	-0.161529	0.384946	0.623253	-0.0783654	2.13529	-1.99937
HRPT2	-1.38766	-1.41989	-1.64801	-1.7765	0.698651	-1.99604
HK2	0.483132	1.24639	1.00649	0.214483	2.58031	-1.98257
FLJ13052	0.990774	1.07687	1.0035	0.222399	-0.0771113	-1.95466
SLC34A2	-1.6875	-1.66633	-1.45454	-1.61646	1.03878	-1.95403
TAF1	-1.32647	-1.61851	-2.69934	-2.54663	-0.253837	-1.95077
PALB2	-2.77401	-2.77525	-2.67179	-2.51895	1.5054	-1.93135
CSNK2A2	-1.86988	-1.76307	-2.31932	-2.25387	1.43428	-1.92762
UBE2A	0.135299	0.0506288	0.470728	-0.165491	-0.252928	-1.92518
MAP3K10	0.09511	0.236699	-0.333111	-0.766696	0.569941	-1.92457
FAS	-1.85058	-2.93493	0.652448	-0.0229865	-2.80114	-1.9072
FLT3	-1.03929	-1.76589	-1.71257	-1.78971	-1.9398	-1.89958
LIG4	-2.93802	-2.81597	-2.64403	-2.48489	2.0252	-1.89484
PRKCSH	-0.966414	-0.551144	-0.823138	-1.11616	2.07441	-1.87738
PHKG1	0.685574	0.542895	0.410043	-0.193385	-0.735311	-1.87706
FGFR1	0.782929	0.308079	0.392634	-0.205796	-1.96264	-1.87537
HERPUD1	0.887176	0.96587	-0.211663	-0.655254	-0.0513151	-1.86802
MAFB	0.495641	0.900442	0.94019	0.209489	1.30237	-1.85996
STK17A	-1.34045	-1.89903	-1.93288	-1.93856	-1.19237	-1.85567
EGFR	-1.69653	-1.90725	-1.0647	-1.28632	0.220692	-1.84831
PCM1	0.566177	0.327698	-0.788903	-1.07714	-1.01515	-1.84052
PAK6	-0.967546	-1.05003	-0.822792	-1.09708	0.309177	-1.82566
CDK5	-0.635101	-0.835763	-0.793424	-1.07407	-0.277174	-1.8228
ITK	-3.53306	-0.0205422	-0.691524	-0.987922	14.3521	-1.79557
NPM1	-1.3905	-2.38592	-2.10806	-2.04594	-2.71688	-1.79056
FANCC	-0.239869	-0.277695	-0.848216	-1.09608	0.101833	-1.77063
PSKH2	0.256119	0.502806	0.284128	-0.247318	0.861848	-1.76636
LOC340156	0.358699	0.344983	0.649058	0.0267128	-0.113504	-1.76364
CLK4	-1.45165	-1.45182	-1.22596	-1.37559	0.844552	-1.76206
SLX4	-2.12732	-2.36291	-2.04625	-1.98928	0.349003	-1.76192
FANCI	0.000961893	-0.761778	-0.83928	-1.08484	-2.59089	-1.7581
NEK2	-1.05263	-1.53137	-2.28133	-2.15666	-1.0538	-1.73855
PKIA	0.259723	0.656177	0.341507	-0.193955	1.39135	-1.73769
SSX4	1.06532	1.40283	1.35993	0.568161	0.777318	-1.73732
CDK8	1.33033	0.459348	0.657985	0.0484524	-3.64308	-1.72224
CDK4	0.781025	-0.246926	-0.322346	-0.684526	-3.92384	-1.72087
ABL1	-0.34113	-1.12732	-1.03366	-1.21039	-2.50214	-1.70346
CAMTA1	-0.305447	-0.494475	0.135831	-0.332079	-0.401602	-1.69437
ECT2L	-0.863369	-1.50826	-0.745908	-0.991675	-1.73837	-1.69405
ZNF331	-1.78411	-2.14621	-2.89991	-2.60041	-0.272351	-1.68614
DGKB	-5.09922	-2.78348	-3.77442	-3.24827	10.8938	-1.66846
STK22C	-3.84178	-5.88471	-4.83776	-4.04293	-5.20089	-1.66589
POLM	-1.33671	-0.226961	0.139997	-0.318474	4.72425	-1.66555
SPHK1	-0.792263	-0.785929	-0.361692	-0.691968	0.53615	-1.66042
WWTR1	0.96988	0.99515	1.24339	0.509588	-0.28241	-1.65865
DYRK2	2.17846	1.54789	0.608098	0.0486867	-3.21653	-1.61902
MARK1	-0.873398	-0.0406405	0.448054	-0.0667507	3.50871	-1.60718
MGMT	-0.168204	0.265189	-0.311923	-0.635104	1.73748	-1.60647
DDB1	-0.176266	-0.378066	-0.00133202	-0.401573	-0.511844	-1.60332
MYB	1.21932	1.58204	1.33944	0.604479	0.789335	-1.59536
TTBK2	-0.117013	-1.41815	-0.817297	-1.0036	-4.44156	-1.58002
BCL9	0.105714	0.120238	-0.387878	-0.677643	0.113842	-1.5672
PANK4	-3.60053	-5.37767	-5.19289	-4.26996	-4.37924	-1.55959
CRTC3	0.905953	0.857632	0.935498	0.318013	-0.511344	-1.55204
HIPK3	-5.87631	-7.88991	-1.68324	-1.64063	-4.07416	-1.55016
ERN2	-0.250593	-0.209543	-0.171366	-0.505035	0.387041	-1.53802
STK25	1.09559	-1.04976	-0.929507	-1.06829	-8.04595	-1.52708
CSNK1E	0.159581	0.220912	0.1921	-0.228928	0.252813	-1.52658
PRKWNK3	-0.025251	-2.05616	-1.95961	-1.83669	-7.0766	-1.52072
RAD18	1.44343	1.52821	1.4867	0.749796	-0.309321	-1.49879
EWSR1	0.614874	0.967943	-0.504183	-0.738769	1.05892	-1.49603
MAP3K8	-1.04259	-1.8938	-2.50733	-2.237	-2.3802	-1.49462
RPS6KB1	-0.455282	-0.763247	-0.378442	-0.63778	-0.74822	-1.47704
CRKL	0.298408	0.307279	0.456914	-0.0123043	-0.00307152	-1.47576
POT1	-2.12716	-1.98734	-1.68768	-1.61601	1.68066	-1.47339
DGKH	-0.846629	-1.19796	-1.47438	-1.45149	-0.705344	-1.45982
BUB1B	0.64547	0.91617	0.771559	0.22945	0.75133	-1.45834
MAP3K13	-0.53135	-0.970906	-1.25893	-1.28913	-1.17681	-1.45662
AKT2	-1.63815	-2.65184	-1.70306	-1.61981	-2.65725	-1.4522
POLQ	-0.103776	0.0771491	-0.245554	-0.528367	0.809456	-1.44959
MULK	-0.955086	-2.63435	-2.32925	-2.0845	-5.36175	-1.4417
HOXC13	-1.48958	-2.08906	-1.95845	-1.80705	-1.26251	-1.44162
GOPC	0.172822	0.33612	0.436538	-0.0124181	0.607893	-1.43417
PDK3	0.0834536	-0.431825	0.0385768	-0.309382	-1.75447	-1.432
ULK2	-1.78183	-1.45626	-1.37557	-1.35968	2.16606	-1.41068
CDC2L1	-0.103422	1.06517	0.616001	0.132113	4.31306	-1.40598
GK	0.216985	-1.02212	-0.443026	-0.659008	-4.38942	-1.40258
PRKWNK1	-0.379701	-1.1066	-0.473306	-0.678905	-2.27239	-1.395
RAD1	-1.79887	-2.04833	-3.30709	-2.79891	0.134673	-1.39442
CAMK1	-1.31795	-0.883317	0.368264	-0.0485463	2.31981	-1.39307
GRK4	-3.3363	-3.5093	-3.13602	-2.66741	1.17869	-1.38477
PAFAH1B2	-1.49546	-2.08521	-2.71039	-2.34744	-1.22503	-1.38059
ZBTB16	-2.55417	-2.72199	-2.59344	-2.25989	0.803964	-1.38048
FLI1	0.487927	0.579784	-0.163665	-0.441328	0.196061	-1.37876
AAK1	-3.77388	-2.54775	-2.23756	-1.99299	6.36211	-1.37873
UHMK1	0.887054	0.874147	0.876736	0.34165	-0.376215	-1.36624
ARNT	-0.0211813	-0.0664649	0.038788	-0.284108	-0.0345473	-1.36297
HSPB8	1.40411	1.23789	0.694008	0.206352	-1.17998	-1.36235
KHK	-1.24844	-1.51164	-1.91573	-1.74525	-0.190701	-1.35963
RAD23A	-1.90096	-1.51816	-0.322944	-0.553216	2.42894	-1.35875
SPEG	-0.244337	-0.438019	-0.453332	-0.647583	-0.448831	-1.34998
SSX2	0.731886	0.97602	0.782035	0.278936	0.613652	-1.34387
FN3KRP	-5.45868	-6.72959	-4.96979	-4.02402	-1.64936	-1.34243
PACSIN1	0.459952	0.665585	0.296025	-0.0839264	0.613752	-1.34176
PRDM1	0.809764	0.903973	0.711493	0.229932	0.0426386	-1.3335
FEN1	-1.82971	-1.11833	-1.39947	-1.34904	3.55881	-1.33229
KIAA1361	1.64331	0.838128	0.787696	0.288281	-3.56699	-1.32983
ADCK2	-1.98799	-1.9771	-1.4036	-1.34828	1.15335	-1.32171
POU5F1	-3.03683	-4.33889	-3.4209	-2.85704	-2.9772	-1.32012
CNTRL	-0.718281	-1.84799	-1.09605	-1.11711	-3.5312	-1.31878
UMPK	0.965261	0.729883	0.548182	0.116583	-1.20475	-1.3092
PANK3	0.15544	0.337656	0.196791	-0.145786	0.683739	-1.30772
CEBPA	0.0333844	0.30604	-0.00756746	-0.29855	1.06593	-1.30734
NSD1	0.963194	1.21219	0.882822	0.36861	0.514616	-1.30466
NBS1	0.890049	0.478471	0.886694	0.372541	-1.79202	-1.30182
TMPRSS2	0.736428	0.849074	1.12591	0.551778	0.144905	-1.30111
HAK	0.904343	1.22358	1.35089	0.722323	0.793402	-1.29503
MYO3A	0.327459	0.383657	0.357071	-0.0201732	0.150222	-1.29207
IPMK	1.25966	0.989791	1.28549	0.675472	-1.47507	-1.28931
CHEK1	-1.86084	-3.78499	-4.31747	-3.51509	-5.77521	-1.28506
MLH1	-2.1526	-1.17183	-2.13367	-1.88067	4.67679	-1.28366
IL6ST	-1.37547	-1.3307	-1.40905	-1.33457	0.965632	-1.27282
CCNE1	-0.940427	-0.821826	-0.548985	-0.690252	1.0089	-1.27056
TYRO3	-0.388873	-1.12725	0.244858	-0.0962723	-2.3085	-1.27047
ACKR3	-1.59347	-1.76196	-1.814	-1.63614	0.318687	-1.26894
BUB1B	0.636029	0.429799	0.95374	0.435051	-0.935859	-1.26789
MAPKAPK2	0.655634	1.35272	0.861949	0.368221	2.25885	-1.26281
LRRK1	1.69295	2.04042	1.83291	1.09568	0.497165	-1.26007
BLM	0.659603	1.02461	0.816296	0.340144	1.07878	-1.2461
KUB3	0.930533	0.509292	0.838452	0.360207	-1.84665	-1.23652
TFEB	0.723009	1.01801	0.983707	0.469488	0.798554	-1.23486
CETN2	-2.79722	-2.55626	-2.81011	-2.36801	2.37626	-1.23206
CBLC	-1.31434	-1.4903	-1.06859	-1.06159	0.151862	-1.22265
IHPK2	0.730512	0.740712	0.926758	0.434522	-0.215556	-1.21386
SLX1A	-0.248547	-1.29018	-0.33538	-0.502598	-3.45486	-1.19405
SUZ12	-5.93508	-6.41934	-5.75927	-4.56045	1.38076	-1.19331
SRC	-0.426626	0.954106	0.170972	-0.123474	5.22811	-1.1933
MSH5	-1.71213	-1.90015	-2.51599	-2.13343	0.309054	-1.19216
MPL	-1.33156	-1.3754	-1.17788	-1.13023	0.629219	-1.18657
BRD2	1.40916	1.19318	0.164289	-0.124983	-1.35906	-1.1837
RPS6KA6	0.49219	0.565279	0.525817	0.147306	0.127339	-1.17877
PRKCD	-0.616357	-0.83494	-1.32966	-1.23972	-0.350174	-1.17538
FLJ10761	-5.73876	-1.87994	-1.68727	-1.50704	16.6894	-1.1747
NONO	0.899673	1.0948	1.07517	0.560617	0.355459	-1.17247
CDADC1	-4.51807	-5.5404	-4.72422	-3.77629	-1.24032	-1.16653
STAT3	-0.954408	-0.963689	-1.77994	-1.57275	0.562257	-1.16477
MSI2	0.0904766	-0.34849	-0.536764	-0.641688	-1.48728	-1.16221
SS18	-0.0921586	0.22441	0.537445	0.163062	1.28482	-1.15938
IRAK2	-3.1031	-1.41222	-1.75474	-1.55139	7.67373	-1.15787
SNF1LK	1.65499	0.190347	0.278078	-0.0301952	-5.9123	-1.15718
TRIP11	1.37045	1.32188	1.42819	0.831328	-0.745708	-1.15438
KSR	-3.77897	-1.66261	-2.6743	-2.23775	9.52283	-1.15333
FER	-0.152888	0.704707	0.306512	-0.00562646	3.23466	-1.14812
CPNE3	-0.48936	1.05304	0.0906076	-0.166633	5.83317	-1.14666
PRKCL1	1.7922	-0.0525508	0.709038	0.296636	-7.32972	-1.14511
FANCA	-0.712652	0.011477	-0.122206	-0.324325	3.04255	-1.14245
ATR	-0.250142	-0.783185	0.0549973	-0.191256	-1.64981	-1.14111
FLJ23356	0.685189	1.23984	0.792642	0.361162	1.73868	-1.13969
HUNK	-0.453926	-0.705385	-0.778759	-0.81441	-0.548445	-1.1393
STK36	0.738575	0.440873	-0.261971	-0.422058	-1.3119	-1.12365
MYCN	0.746399	0.827939	0.859164	0.420482	0.0295432	-1.11345
KRAS	0.464334	-0.140178	0.933757	0.4777	-2.26248	-1.10958
SLK	-0.0186802	-0.0332403	-0.217307	-0.383355	0.0731888	-1.10913
MAP3K11	0.195127	0.260136	-0.182567	-0.356786	0.247996	-1.10754
RAD51C	-0.767034	-1.15508	-0.0890427	-0.286594	-0.87561	-1.10694
C14ORF20	-0.548315	-0.43196	-0.320362	-0.451813	0.803837	-1.08536
IHPK3	-1.06215	-1.17496	-0.709578	-0.742359	0.249144	-1.08354
DYRK4	2.50651	0.8244	0.480013	0.155648	-7.11182	-1.06165
CCNH	1.31387	1.35653	1.66918	1.04539	-0.393612	-1.06162
ANKRD3	-1.78528	-0.83909	-1.4709	-1.30234	4.36946	-1.05705
TJP2	0.35684	0.232171	0.417355	0.110693	-0.506182	-1.05636
DUSTYPK	-1.07572	-1.76243	-0.559311	-0.618957	-1.77995	-1.05338
PRKACA	0.245306	-0.100626	0.309881	0.0318405	-1.23506	-1.05208
TEK	-0.678896	-1.22016	0.331516	0.0500808	-1.46345	-1.04643
ROR2	1.23717	1.08931	0.984628	0.541005	-1.03095	-1.0402
RET	-1.14085	-1.43877	-1.56075	-1.3627	-0.367998	-1.03819
MUSK	-4.0564	-2.44715	-2.57918	-2.12452	7.86331	-1.03774
ERCC2	-0.376621	-0.354601	-0.902698	-0.868006	0.382876	-1.03174
MGC42105	0.00271577	0.918933	0.385688	0.0967195	3.36441	-1.02965
HOXA13	-1.31944	-1.31383	-1.59702	-1.38502	0.798562	-1.02496
KALRN	0.758967	1.05511	0.737541	0.363954	0.784527	-1.01871
PINK1	-0.0709704	-0.934295	-0.977671	-0.917999	-2.91156	-1.01497
THNSL1	0.141339	1.49462	0.256816	0.00578502	4.84523	-1.01457
TLK2	1.38411	1.63164	1.2236	0.730811	0.297875	-1.00994
ZAP70	-1.19752	-1.36392	-1.76496	-1.50076	0.127073	-0.997691
MAK	-2.24759	-2.07167	-2.27415	-1.8809	1.86928	-0.995415
RAD51	-10.2862	-11.6453	-10.9364	-8.36019	0.4641	-0.990488
CASK	-1.32783	-1.87134	-2.77028	-2.25013	-1.14524	-0.990001
DCAMKL1	0.409897	0.449323	0.570037	0.249992	0.049284	-0.987479
SHFM1	-0.985051	-1.83175	-1.76281	-1.49454	-2.39313	-0.985022
EPHA8	-0.0898699	0.0227725	-0.291215	-0.393303	0.560229	-0.984483
MPG	-1.90699	-1.50276	-1.61108	-1.3806	2.50803	-0.983879
BRD3	1.44424	0.94238	0.677546	0.332464	-2.39086	-0.981886
ROCK1	0.901115	1.14112	0.390567	0.117759	0.513948	-0.981856
CKMT2	-0.909891	-1.26245	-1.14146	-1.02668	-0.67792	-0.976879
KMT2D	-4.30862	-5.25841	-4.38544	-3.45357	-1.08827	-0.976231
LCK	0.403517	-0.413172	-0.64494	-0.653121	-2.98462	-0.971192
PHKB	1.22886	0.34383	-0.192502	-0.313358	-3.64192	-0.967751
MAGI-3	-0.174811	-0.248433	-0.671296	-0.671329	-0.057855	-0.967035
SH2B3	0.648023	0.968013	0.278881	0.0398017	0.924908	-0.966449
CLK1	1.76527	1.3739	0.570841	0.26076	-2.16025	-0.959537
FEV	-5.26639	-5.90113	-3.40725	-2.71474	0.510838	-0.957119
FRAP1	-0.600919	-1.43172	-1.46164	-1.25904	-2.5298	-0.957082
CAMK1D	0.57866	0.742177	0.374254	0.116402	0.404674	-0.95204
PKIB	0.221057	0.295605	0.498677	0.210211	0.2688	-0.950071
PTK2	-5.36307	-1.61731	-2.54012	-2.06254	16.0995	-0.947716
NOTCH2	0.165955	0.272664	0.0154542	-0.147443	0.410592	-0.939379
MPP3	0.145106	0.0242243	-0.00911002	-0.163487	-0.38632	-0.932963
ADRBK1	-3.11784	-3.60283	-3.36982	-2.67788	-0.037899	-0.932768
ETV1	0.562759	0.942871	1.09272	0.661637	1.18105	-0.930926
NEK6	1.03081	1.04997	-0.205129	-0.308336	-0.334717	-0.927983
COMMD3	-0.805691	-0.96864	-0.550456	-0.566589	-0.0576399	-0.927657
BCOR	-1.45445	-1.75754	-1.0944	-0.973215	-0.228687	-0.9267
AMER1	-0.231796	-0.157295	-0.643959	-0.635622	0.496257	-0.925114
CCRK	-2.87093	-0.583681	-0.00744061	-0.1593	9.67264	-0.924888
REV1	-0.984615	-1.13062	-0.404498	-0.45408	0.0924114	-0.918575
BLM	1.00739	0.972423	0.981366	0.583452	-0.514964	-0.916827
PRPS1L1	-0.0157863	-0.086925	0.360214	0.121824	-0.128981	-0.908268
LHFP	-4.46441	-5.38516	-5.60183	-4.33616	-0.906935	-0.900634
MNAT1	-2.98257	-2.89997	-3.19224	-2.53296	1.90766	-0.899649
DAPK1	-0.763318	0.38616	0.922857	0.548124	4.57696	-0.893607
PIK4CB	-0.403618	0.237854	0.0844029	-0.0787597	2.59399	-0.892391
ASPSCR1	0.969026	1.11773	0.963319	0.581026	0.155923	-0.886383
MAP2K7	1.07318	0.011013	-0.565206	-0.561922	-4.19209	-0.8845
PRKCA	0.142149	0.742468	0.507754	0.241993	2.17366	-0.881385
NDRG1	-0.727406	-1.32676	-1.8892	-1.54907	-1.64517	-0.875002
MAP4K5	-8.39853	-1.87825	-0.474389	-0.488126	27.468	-0.868429
ERCC5	0.824801	0.827925	1.11986	0.705276	-0.28805	-0.866789
MYO3B	0.24284	1.27054	0.908622	0.547543	3.63921	-0.865932
NR4A3	0.0183329	0.2983	-0.054304	-0.172681	1.09944	-0.865295
IRAK1	-1.39202	-0.434846	-0.639032	-0.607971	4.21078	-0.85925
RANBP17	-1.1555	-1.37815	-2.23092	-1.79306	-0.0935864	-0.842874
UBE2V2	-0.850021	-0.995659	-1.16264	-0.992418	0.0260562	-0.839158
WHSC1L1	0.00770619	-0.0583303	0.0632364	-0.0711308	-0.122689	-0.827898
NCOA2	0.783227	1.04343	1.45606	0.972909	0.644836	-0.822574
PIP5K3	-0.284243	-0.201774	0.00508714	-0.112501	0.550892	-0.822024
NEK4	0.288825	1.32889	0.653565	0.373118	3.65997	-0.820839
COASY	-6.06067	-2.85623	-1.00485	-0.864735	14.5297	-0.812692
IKBKG	-0.259977	-0.390227	-0.265675	-0.31162	-0.215937	-0.812505
ACVR1	1.74916	0.00320759	0.234299	0.0639957	-6.95762	-0.808278
MAML2	-1.27254	-1.94379	-2.76499	-2.17753	-1.62621	-0.801334
SBDS	0.983944	0.602487	1.53547	1.04264	-1.73236	-0.794229
PDGFRA	-0.428099	-0.513188	-0.983926	-0.840922	0.0287751	-0.790274
ENDOV	0.453597	0.407466	0.82362	0.514229	-0.2762	-0.7827
FRK	0.681293	0.85015	1.05418	0.688164	0.372029	-0.778772
PAK3	0.338941	0.526713	0.235817	0.0768449	0.611212	-0.776085
MAD2L2	0.285837	0.338411	0.116486	-0.00614648	0.158287	-0.758793
APTX	-0.485809	-0.803906	-0.922229	-0.781323	-0.768821	-0.75334
DAPK3	0.317965	0.282863	0.312388	0.144858	-0.168898	-0.746612
PTK6	1.2397	0.562751	0.478681	0.271952	-2.90921	-0.739262
AURKA	-8.79919	-3.96816	-3.73466	-2.87967	21.6767	-0.737134
NEK3	-3.09337	-2.97465	-2.01265	-1.5898	2.09149	-0.733085
MAP3K6	0.113354	0.1478	-0.000394284	-0.0822858	0.180673	-0.727709
GSG2	1.0589	0.142098	-0.20257	-0.233057	-3.66919	-0.726347
GAK	0.760398	0.847031	-0.291401	-0.298699	0.0405751	-0.724092
TRPM6	-1.30952	0.879191	-0.606216	-0.533682	8.53823	-0.722551
MITF	-1.80584	-1.53974	-2.09994	-1.64931	1.96715	-0.717135
GTF2H2	0.258374	-0.0513135	-0.0478575	-0.11367	-1.11305	-0.716366
PIK3C2B	-0.28647	-0.318815	-0.332556	-0.325715	0.144699	-0.713714
FN3K	-1.57009	-0.362916	0.255223	0.115285	5.18717	-0.710341
MAST4	2.05179	0.69509	0.498644	0.298948	-5.72883	-0.706117
ULK4	-3.44256	-3.50809	-4.2361	-3.24331	1.61337	-0.705421
C10ORF89	1.27397	1.03553	1.41204	0.985219	-1.37078	-0.698217
RFP	2.25401	-0.108247	0.360337	0.198404	-9.39776	-0.698048
MAP2K2	0.682079	0.883076	1.30983	0.908949	0.485655	-0.697653
HSMDPKIN	1.31728	-0.181063	0.0527426	-0.0312659	-5.86212	-0.696753
TRIM33	0.903258	0.864275	1.00133	0.678899	-0.476861	-0.69555
RPL22	0.774026	0.900879	0.95842	0.647535	0.176406	-0.693515
KIAA1639	1.53832	0.827879	0.297032	0.15442	-3.17809	-0.688756
PRKDC	-3.45807	-2.40423	-3.5939	-2.75649	5.59221	-0.688026
SMARCB1	-4.77116	-7.15444	-4.15263	-3.17394	-5.94113	-0.686423
EZH2	-0.794834	-2.06665	-1.15325	-0.929426	-3.99685	-0.685332
EXT1	0.913176	1.21188	1.11796	0.771521	0.716132	-0.680816
IRAK4	2.76595	0.937528	0.888205	0.603087	-7.76127	-0.671288
ROR1	-1.42376	-1.4469	-1.84765	-1.44351	0.749011	-0.670314
YWHAE	-1.01072	-1.39324	-1.3218	-1.04989	-0.733511	-0.669821
PAK4	-1.64992	-0.459364	-0.8899	-0.724098	5.16835	-0.662541
JIK	-1.14634	-0.765999	-0.267862	-0.257234	2.04095	-0.658531
MDM2	0.714824	0.734346	0.712585	0.47774	-0.174596	-0.654658
MPLKIP	-3.164	-3.94098	-3.66028	-2.79329	-1.05053	-0.65267
DCLRE1C	0.527121	0.424533	0.914807	0.631738	-0.51344	-0.647248
ROS1	-7.58063	-9.60801	-9.25857	-6.97991	-3.26643	-0.647211
NFE2L2	0.118943	-0.327232	0.208437	0.104086	-1.52716	-0.644912
RIPK3	0.743467	1.05333	0.65053	0.435888	0.841014	-0.64208
SMAD4	-4.57192	-5.22603	-3.76304	-2.86575	0.0930107	-0.640515
PRKCL2	0.216832	0.136998	-0.0656583	-0.0979838	-0.276752	-0.636648
NEK5	2.09293	0.0633762	0.507874	0.334904	-8.1365	-0.626275
PLK4	1.07789	-0.181246	0.151021	0.069308	-4.89318	-0.622429
PLK2	0.917587	-0.491642	-0.0705308	-0.0945306	-5.34508	-0.617138
APC	-0.37608	-0.115881	-0.846396	-0.67467	1.22756	-0.616154
TDG	-0.730991	-0.693831	-1.11564	-0.873272	0.614711	-0.608326
FBXO11	0.913138	1.05275	0.708244	0.493247	0.151746	-0.603115
KLK2	1.15806	1.35423	1.17075	0.841638	0.229298	-0.596655
CERK	0.585026	0.402123	0.685309	0.479914	-0.82747	-0.592597
HOXD13	0.909325	1.44961	1.36835	0.992295	1.57506	-0.588934
SAST	0.75434	0.665781	0.701234	0.494546	-0.577882	-0.585128
PAK1	0.180643	0.0260208	0.149599	0.082231	-0.523876	-0.583988
DUT	0.831021	0.40185	0.869873	0.621649	-1.82476	-0.582575
CHN1	-3.1621	-2.55564	-2.80629	-2.12843	3.85633	-0.581453
EP300	-3.26118	-3.21932	-4.98448	-3.75735	1.90318	-0.579287
PDCD1LG2	-1.98888	-1.95682	-2.18443	-1.66097	1.22888	-0.575459
STK17B	1.13752	1.16005	0.880007	0.632184	-0.376398	-0.57446
OGG1	-1.93772	-1.94526	-2.63079	-1.99398	1.06269	-0.57282
RPS6KA1	-0.346364	-0.445953	-0.547159	-0.434074	-0.0637458	-0.57023
PDK4	-0.401598	-0.419768	-0.634318	-0.498849	0.252856	-0.569031
BCL3	-1.06155	-2.19348	-0.505741	-0.401668	-3.36657	-0.566335
ARID2	0.890248	0.915068	1.25568	0.918118	-0.243979	-0.561114
KLF4	0.227071	-0.00773087	0.126393	0.075909	-0.831655	-0.553643
TDP2	0.338079	0.209337	0.68546	0.495429	-0.5112	-0.550265
FGFR2	-0.557016	-0.746321	-1.73718	-1.31516	-0.276134	-0.544721
CLK3	-2.99704	-3.75122	-3.25966	-2.45285	-1.0536	-0.540818
BUB1	1.90022	0.822559	0.477279	0.343236	-4.66274	-0.540461
PFKM	0.585985	-0.00117869	0.504882	0.365313	-2.26208	-0.536545
POU2AF1	1.37248	1.84711	1.27627	0.943071	1.10935	-0.53487
TNFRSF17	-2.23222	-1.9896	-1.63718	-1.23504	2.09817	-0.530164
CKS1B	0.245033	0.354787	-0.0798963	-0.0688942	0.381644	-0.52742
RIOK3	-0.838604	0.256768	-0.932095	-0.702535	4.42286	-0.516511
HIPK1	0.80083	0.328342	0.344615	0.252853	-1.96326	-0.516068
IKBKB	0.867178	0.829418	1.07113	0.799217	-0.454387	-0.508395
GNE	0.312789	0.56709	0.3537	0.262902	0.860378	-0.507131
ADK	1.33962	0.855507	1.11965	0.837037	-2.27531	-0.504229
TAF15	-0.699737	-0.230966	-0.29123	-0.216572	2.13016	-0.498723
CALM3	0.692057	-0.187501	0.106325	0.0838518	-3.35268	-0.490547
PIK3R4	-0.453625	-0.824267	-0.952245	-0.707093	-0.971407	-0.487601
PFKFB4	0.291353	0.464522	0.228839	0.179944	0.583329	-0.478375
SRPK2	-0.741945	-0.520708	-0.490259	-0.357854	1.27324	-0.477754
STK22D	-1.24846	-0.0668922	0.736689	0.560449	4.93467	-0.476908
FUBP1	0.858761	0.513898	0.618109	0.471744	-1.53962	-0.476865
POLB	-1.11187	-0.20251	-0.497114	-0.362426	3.90033	-0.476223
ARHGEF12	-1.02652	-1.5065	-2.04559	-1.51999	-1.0713	-0.473472
DKFZP761P0423	-4.00657	-3.66695	-2.01359	-1.49565	3.33416	-0.472392
POLG	0.290318	0.101306	-0.0171726	-0.00180041	-0.701003	-0.472
MGC8407	-1.26322	-1.85014	-1.68736	-1.25095	-1.33171	-0.470695
PRKAR2B	-4.36524	-4.13396	-4.58602	-3.41947	3.1301	-0.470044
RAC1	1.18664	1.3861	0.872898	0.664961	0.226597	-0.469759
EPHB6	-0.268033	0.0628595	0.594509	0.456929	1.42404	-0.469051
DAPK2	0.743801	1.09539	1.2595	0.957871	0.988863	-0.459705
LIMK2	0.869615	1.14479	1.33966	1.01955	0.654537	-0.455025
ROCK2	0.640913	0.65149	0.725121	0.561932	-0.16918	-0.449043
INSRR	-2.47694	-3.37789	-3.292	-2.44282	-1.83567	-0.446755
CKB	2.83498	1.67378	1.20429	0.92282	-5.42893	-0.442518
PI4KII	2.61791	0.729754	0.860246	0.667898	-7.89878	-0.435669
FANCD2	-1.06614	-0.919601	-0.943753	-0.679929	1.17119	-0.430407
SSX1	-0.0886338	0.0361762	0.00746691	0.0334271	0.602773	-0.425847
COX6C	-0.255444	-0.188044	-0.640884	-0.451366	0.482952	-0.425024
MTCP1	0.582284	0.528776	0.61625	0.491429	-0.367053	-0.418938
MSH6	0.0520384	0.071806	0.396519	0.327029	0.159422	-0.418934
ARAF1	0.56244	0.807938	0.751719	0.593904	0.70366	-0.415866
LRRK2	1.62267	0.680534	0.514875	0.417256	-4.04244	-0.414334
RDM1	0.926613	0.661193	0.824168	0.650893	-1.2919	-0.408215
MPP2	-0.207453	-0.00144642	-0.403734	-0.264536	0.950547	-0.399201
CREB1	1.43405	2.11845	1.57021	1.21362	1.82258	-0.395737
FANCL	1.31159	1.10429	1.54369	1.19525	-1.2792	-0.391682
VRK3	0.785563	0.949232	0.910854	0.723941	0.301215	-0.385706
IGF1R	-1.73395	-0.149585	0.534215	0.44356	6.60762	-0.381808
ICK	-1.73022	-1.97121	-1.21573	-0.865551	0.130239	-0.381292
PIP5K2C	1.64248	0.704605	0.558729	0.463142	-4.03727	-0.378399
PIK3C3	-0.267251	-0.49896	-0.933626	-0.651704	-0.572214	-0.373657
PGK2	0.797898	0.806837	0.268653	0.249249	-0.253896	-0.369768
TREX1	0.338763	0.485922	0.649035	0.539406	0.467227	-0.354495
AIP1	-0.891822	-1.35647	-1.23357	-0.868313	-1.08465	-0.352192
RP6-213H19.1	0.532616	0.613841	0.46354	0.402003	0.135883	-0.350693
DUSP21	1.15353	1.07434	1.17221	0.932949	-0.745317	-0.348707
EEF2K	-2.54933	-2.67411	-2.26816	-1.63881	0.954174	-0.342383
BMPR1A	0.29477	0.46969	0.427293	0.377919	0.587824	-0.34235
CAMK2G	1.95467	0.749725	0.861945	0.7038	-5.14165	-0.34049
STK3	-1.45328	0.0126201	0.0216762	0.0756944	6.04631	-0.338898
EPHA7	-1.98725	-1.39308	-1.61717	-1.14802	3.22219	-0.332132
ADCK1	0.907658	-0.809028	-0.0229675	0.0458451	-6.43081	-0.329134
PHKA1	0.86959	0.905469	1.38598	1.10033	-0.194364	-0.32826
NUTM2A	-5.39057	-6.64256	-6.09824	-4.4991	-1.61647	-0.327643
ZNF384	0.504339	0.544191	0.093453	0.133627	0.00332477	-0.327275
ALKBH2	-1.33996	-1.47929	-1.33672	-0.93528	0.294688	-0.324138
PI4K2B	-4.91344	-5.71271	-3.91806	-2.86591	-0.250263	-0.322181
CRIM1	1.76973	1.01312	0.946321	0.776516	-3.45824	-0.314141
FANCA	-0.042178	-0.540489	0.394455	0.363786	-1.63113	-0.313667
ERG	0.795147	0.95759	1.24355	0.999432	0.292048	-0.31268
ASXL1	0.821171	0.854877	0.779135	0.655096	-0.177733	-0.304061
LYK5	-0.937032	-1.86827	-1.18888	-0.816929	-2.71716	-0.302867
PAX8	-0.692165	-0.581811	-0.357636	-0.192717	0.854854	-0.296608
YES1	-1.09015	-1.30197	-1.29202	-0.889551	-0.0880091	-0.290383
LTK	0.90244	1.00352	0.992542	0.820273	0.0204335	-0.288926
PFKP	-3.70056	-2.89153	-3.91371	-2.84687	4.8456	-0.278801
FLJ23356	2.16715	1.09602	0.773209	0.660958	-4.77376	-0.275764
FUK	-0.906769	-0.846125	-0.914271	-0.601271	0.786375	-0.274845
TNK1	-0.14204	-0.239048	-0.409983	-0.222514	-0.157292	-0.270858
AK5	0.0863191	0.055669	-0.115937	-0.00164616	-0.0366689	-0.268482
TESK1	-1.70093	-2.37883	-3.17745	-2.29204	-1.43445	-0.267908
RPS6KC1	0.466714	0.631991	0.274321	0.290569	0.467188	-0.267858
MMS19	0.87182	0.67096	0.756893	0.652283	-1.03533	-0.266055
ATRX	0.903197	1.01533	1.22747	1.00491	0.0592522	-0.264559
PIK3CA	-1.37408	-0.579141	-0.645236	-0.395081	3.62622	-0.26138
DGKG	1.40658	1.29181	1.10289	0.913069	-0.998728	-0.260796
PRKAR1A	-0.0301026	-0.260927	-0.202374	-0.0619928	-0.688278	-0.256595
KIAA0999	-1.89889	-3.55527	0.233172	0.265978	-4.80618	-0.250829
PRKR	0.425173	0.621056	0.728397	0.637593	0.596644	-0.247832
DDR1	-1.32092	-1.00265	-0.858783	-0.547935	1.90851	-0.242358
NBN	0.907961	0.346551	0.699421	0.623384	-2.33256	-0.227298
TGFBR2	-3.04969	-3.1325	-3.26049	-2.33806	1.35458	-0.223633
ATM	-0.21742	-2.02782	-1.42689	-0.963573	-6.19774	-0.216475
LASP1	-0.268034	-0.0591228	-0.0435508	0.0729004	0.991301	-0.212448
ALK	0.73631	0.752723	0.735391	0.657029	-0.196427	-0.208795
BMP2K	0.639769	0.816124	0.76221	0.677895	0.419499	-0.206596
ACVR1B	-1.24875	-0.2027	-0.196105	-0.0385854	4.45406	-0.205152
ATM	-2.38833	-2.34003	-2.66076	-1.88214	1.48726	-0.203809
GUCY2C	0.523548	0.642333	1.02318	0.87424	0.273691	-0.203593
MSH2	0.615321	1.181	1.53821	1.25964	1.81293	-0.203439
TEX14	-3.02338	-3.09908	-3.29542	-2.35605	1.3666	-0.201246
CDK12	-0.578018	-0.571254	-0.298464	-0.113436	0.429986	-0.200387
DTYMK	0.957842	1.0049	0.991068	0.85326	-0.199064	-0.195231
PAX3	0.484127	0.638076	0.396757	0.409589	0.418246	-0.192514
PNKP	0.163654	-0.121385	-0.34651	-0.14543	-0.977996	-0.18952
PKLR	0.0236829	0.148759	-0.110925	0.0320359	0.547262	-0.186215
KIT	0.409511	1.1151	0.503448	0.492579	2.41271	-0.183816
ELK4	1.20046	1.44657	0.721398	0.656627	0.385128	-0.181125
SETBP1	-0.263256	-0.0462947	-0.1651	-0.00655123	1.01746	-0.180865
STK22D	0.341871	0.47574	1.0076	0.872847	0.418517	-0.175391
PIK3CD	-0.0461151	0.0746547	0.36038	0.388978	0.567068	-0.174357
PDGFRB	-2.82557	-4.35836	-4.43916	-3.2018	-3.90193	-0.173761
AK7	0.321524	0.814271	0.597349	0.566624	1.70188	-0.173404
BCR	-1.31333	-0.943578	-1.28239	-0.839106	2.08733	-0.171543
CDK11	0.246502	0.33857	0.15481	0.236393	0.318165	-0.171
EPHA6	-7.73267	-8.01488	-9.3105	-6.8449	3.0011	-0.169362
POLI	0.840205	0.798044	1.31631	1.10846	-0.456441	-0.162648
HK1	1.37558	1.21333	0.0962627	0.197262	-1.15159	-0.158156
DMPK	-0.844709	-2.29262	-1.80521	-1.22378	-4.5965	-0.153671
CREB3L2	-2.23001	-2.44546	-2.10649	-1.449	0.472065	-0.153141
LMO1	-0.295709	-0.0989238	0.621885	0.592386	0.962193	-0.153053
DYRK1B	1.00125	1.32988	1.33795	1.12831	0.778007	-0.152599
ZNF521	-0.651657	-0.408154	-0.748618	-0.432404	1.30685	-0.151371
ITPKA	-0.0662691	-0.0738697	-1.94802	-1.32927	0.121799	-0.149939
SMAD4	-5.08573	-5.46747	-4.33341	-3.1122	1.31752	-0.144992
PPARG	-0.250431	-0.257744	-1.03632	-0.643505	0.215389	-0.139954
PTPN11	1.03022	1.07098	0.107687	0.213459	-0.257818	-0.137133
ATM	-1.92837	-2.34159	-1.90345	-1.29	-0.381159	-0.133678
STK39	-8.3078	-7.0753	-0.193431	-0.00993522	8.6637	-0.131909
FAN1	-1.08604	-0.451964	-1.78751	-1.202	2.91077	-0.130212
WAS	-1.56436	-1.63878	-1.64318	-1.09256	0.637754	-0.126244
PRKAR1A	0.261099	-0.489816	-0.0390372	0.107798	-2.67969	-0.125815
NUMA1	-2.93317	-3.51691	-2.76064	-1.92779	-0.481027	-0.123885
TET2	1.27379	1.54183	1.33218	1.13575	0.426095	-0.120292
LIMK1	1.80725	0.455364	0.846431	0.77286	-5.58883	-0.118782
ITPKB	1.46859	1.29006	0.705446	0.667405	-1.25607	-0.118701
ALS2CR2	-4.64087	-4.39019	-2.83618	-1.98199	3.33749	-0.117527
NME5	2.60216	1.48337	1.1752	1.01985	-5.16148	-0.116023
MAP3K15	-1.42559	0.676035	0.0674714	0.191192	8.28764	-0.115634
RUNDC2A	0.210281	0.1058	0.49059	0.508219	-0.360898	-0.114392
P2RY8	0.67523	0.421343	0.268316	0.346292	-1.12463	-0.10236
PKM2	1.08417	0.307822	-0.184946	0.0107288	-3.18364	-0.0925633
ETV5	-0.311485	-0.300421	-0.00783936	0.143277	0.31127	-0.0924593
MAP3K12	1.60769	0.253894	0.352866	0.413899	-5.4953	-0.0904138
COL1A1	0.0492715	0.0331372	0.0373757	0.180313	0.0334488	-0.0836466
MAPK14	-0.738205	-0.718038	-0.70781	-0.374974	0.558052	-0.0774431
MARK3	-3.65421	-3.15238	-1.91966	-1.28145	3.73246	-0.0768349
CHCHD7	0.921215	1.40743	1.06668	0.953174	1.37728	-0.076104
MINK	-1.37719	-0.855522	-1.52991	-0.988177	2.65836	-0.072263
UNG	-2.80097	-3.20327	-2.88315	-2.00026	0.0961837	-0.0711305
PARP2	-1.15774	0.00640013	-1.47359	-0.945227	4.82722	-0.0700211
TRIB1	-0.191337	0.691051	0.0172867	0.170275	3.34194	-0.0699255
KAT6B	0.738809	0.683717	0.466648	0.507642	-0.451354	-0.0667427
TAF1L	-0.0407091	-0.473001	-0.550602	-0.252459	-1.39766	-0.0639967
CDKL3	1.72691	1.46631	1.3087	1.13869	-1.67709	-0.0639027
KDM5C	-1.03486	-1.86106	-0.765414	-0.412624	-2.29533	-0.0624693
MGC16169	-1.97047	-1.67498	-1.46915	-0.937897	2.15418	-0.0590157
EPHB4	-0.038865	-0.14951	0.334853	0.412574	-0.257533	-0.057014
CRLF2	0.519673	0.880693	0.736979	0.714377	1.13497	-0.0544451
NME6	0.398174	0.357147	0.571984	0.591761	-0.230235	-0.0521586
RABEP1	-1.49977	-1.39076	-2.0211	-1.34836	1.25602	-0.0521437
MARK4	-1.0725	-1.32335	-1.68095	-1.09009	-0.235376	-0.0417715
XYLB	1.29004	1.16556	1.77261	1.49569	-0.974597	-0.0366703
PAK2	-0.340666	-0.240339	-0.14072	0.0650501	0.642599	-0.0342105
FASN	-4.30632	-5.06573	-4.74687	-3.37742	-0.414029	-0.0236978
CLTC	-1.33488	-1.48674	-1.84573	-1.20415	0.247719	-0.0163956
DGKA	-0.637221	-0.532007	-0.151599	0.0638514	0.809001	-0.0151325
MPP1	2.32173	0.974965	0.730815	0.724714	-5.82926	-0.0133599
FGFR4	-0.642487	-0.676119	-0.895211	-0.491727	0.319085	-0.0129679
SRPK1	0.390964	0.170231	0.173174	0.307777	-0.864127	-0.0125709
HOXA11	1.08995	1.56512	1.3035	1.1535	1.25326	-0.0125178
STK38	-1.46591	-1.32096	-1.01704	-0.582638	1.36653	-0.0122984
UBE2B	0.952319	1.14064	1.55308	1.34091	0.304865	-0.0106623
SGK2	0.180399	-0.681267	0.194916	0.325104	-3.03203	-0.00965713
GRK7	-1.73793	-1.57747	-2.85394	-1.95292	1.55824	-0.00111226
IDH2	0.71515	1.00064	0.868786	0.832765	0.768775	-0.000105213
APEX1	-2.09756	-2.55154	-1.92447	-1.25705	-0.44073	0.000105213
TTK	-1.96667	-1.13638	-0.39455	-0.110846	4.04948	0.00431769
CCNL1	-2.85464	-3.7509	-2.19289	-1.45396	-1.6292	0.0108907
ADCK4	0.817048	0.798844	0.768362	0.763711	-0.359815	0.0166118
PDK1	-0.583396	-0.615687	-0.685616	-0.32303	0.294141	0.0196802
PRKWNK2	0.185642	0.850231	0.224022	0.357775	2.3798	0.0202824
PRKG2	-0.474797	-0.788074	-0.657873	-0.301022	-0.75726	0.0231206
TCF3	0.17374	0.366159	0.278108	0.399352	0.710739	0.0233365
WNK4	0.526653	0.660795	0.660675	0.685759	0.326604	0.0238093
PRKCM	-1.97338	-0.113151	-0.432314	-0.130816	7.70662	0.0270881
CDX2	0.994803	0.952061	1.07185	0.994713	-0.536211	0.0274176
ITPKC	0.250552	1.14399	0.924927	0.887106	3.15901	0.0338015
SPECC1	1.57937	1.90667	1.9062	1.62264	0.48272	0.037496
STK19	1.46453	1.07464	1.6723	1.44988	-2.00382	0.0436743
HRAS	0.194534	0.0948759	0.654156	0.688429	-0.335873	0.0445514
ARID1A	-0.770041	-1.0141	-0.463412	-0.145628	-0.363282	0.0503272
GUK1	-0.964981	-1.13425	-1.31945	-0.785067	-3.89369e-06	0.053195
TNNI3K	2.53855	1.25731	1.06619	0.999888	-5.70579	0.0532767
MAPK1	-5.68116	-6.02539	-7.56628	-5.45517	1.7499	0.0634705
RIPK1	0.372073	1.11757	0.337133	0.460832	2.57313	0.070931
STK4	1.0026	0.972674	1.04187	0.989297	-0.494678	0.0741816
MBD4	-0.111573	-0.135796	0.209753	0.367304	0.0856024	0.0758148
MED12	-2.08995	-2.82543	-2.18908	-1.42714	-1.44319	0.0767595
MAPK13	1.43869	1.59988	1.66231	1.45466	-0.0358928	0.0773489
NME4	1.24305	1.4022	1.40922	1.26618	0.0552141	0.0797809
MSH2	0.944421	1.14886	1.36139	1.23069	0.365985	0.0805881
PRKAA1	-0.0746638	1.29517	0.388223	0.503228	5.01252	0.0823961
HK3	1.08185	1.59658	1.19985	1.11097	1.39768	0.0837374
ERBB4	0.654276	0.772327	0.964244	0.935699	0.205374	0.0865034
DYRK1A	0.673372	1.13624	1.2156	1.12408	1.41902	0.0873739
SBK1	0.0877033	0.171495	-0.045966	0.181398	0.368624	0.0907162
HSP90AB1	-2.635	-2.86563	-2.53555	-1.68066	0.621746	0.0924387
MERTK	-0.261483	-0.301998	-0.0283843	0.19604	0.103159	0.094803
PIK3R1	1.10827	1.2395	1.3493	1.22952	0.0239192	0.102234
DYRK3	0.596772	0.708307	0.731817	0.768005	0.211161	0.103564
EPS15	-0.973233	-1.30272	-1.00273	-0.526982	-0.564214	0.111242
UBE2N	1.21603	1.16782	1.45521	1.313	-0.666798	0.113867
PRKCB1	-0.768696	-0.488219	-0.159441	0.106146	1.49684	0.117238
PKMYT1	-0.352981	-0.523622	-0.708167	-0.304245	-0.312482	0.117682
PYCS	0.744671	0.907342	0.794655	0.821126	0.318227	0.120344
EML4	0.618006	0.451432	0.94824	0.938833	-0.786118	0.128027
CDK9	0.337344	0.265738	0.0476093	0.265709	-0.308138	0.130012
CDH11	0.203822	0.471663	0.066088	0.280113	0.963181	0.131604
ERCC3	0.570067	0.420744	0.380609	0.516402	-0.700818	0.134259
FBXW7	0.861599	0.747522	1.15239	1.09496	-0.72232	0.137307
DGKK	3.24435	1.13056	0.656289	0.723954	-9.01406	0.137803
AURKC	-1.1482	0.346581	-0.150565	0.120866	5.99541	0.139439
NRBP2	-0.719804	-0.908158	-0.714925	-0.301036	-0.190934	0.140399
KCNH2	-1.23716	-1.44762	-1.3304	-0.761338	-0.00928945	0.14093
MIDORI	-0.35328	-0.440421	0.131509	0.332799	-0.0161112	0.141877
ERCC2	-0.130054	-0.849736	-0.91533	-0.450245	-2.37228	0.142413
POLN	0.33216	0.769436	0.9739	0.963481	1.49975	0.143004
PTK7	-5.78389	-7.05948	-8.68338	-6.26145	-1.50252	0.144623
KIAA1804	3.2526	1.38905	1.03976	1.01628	-8.13048	0.15267
PRCC	0.940192	1.12933	1.14656	1.09887	0.313836	0.16006
PRKCI	-0.304547	-0.999025	-3.01569	-2.01527	-2.19516	0.160162
CDC7	3.47958	1.39086	1.01922	1.0057	-9.04339	0.165836
PDE4DIP	1.02926	1.1968	0.984032	0.979956	0.192435	0.16745
HIPK4	-0.449013	-0.375285	-0.477282	-0.11189	0.602701	0.171574
JAK3	1.55783	0.00481462	-0.327426	0.00102422	-6.177	0.173752
DGUOK	-0.998752	-0.981458	-1.62857	-0.972307	0.678822	0.174235
PANK2	-0.913492	-0.666337	-1.07817	-0.557637	1.45141	0.182112
ETV4	-2.07637	-2.35613	-2.93363	-1.9454	0.166673	0.183443
BMPR2	0.449866	0.409582	0.575776	0.682596	-0.25358	0.189698
CDK7	0.520275	0.866027	0.739146	0.805166	1.08051	0.190627
EFNB3	-0.604044	0.0357368	-0.216838	0.0914184	2.68873	0.194786
SCYL1	1.08383	1.30945	1.55945	1.42096	0.371065	0.196235
IKZF1	1.11952	1.60448	1.40171	1.30395	1.27315	0.19902
TCEA1	0.280094	0.544822	1.08775	1.06925	0.913799	0.199582
SDHD	0.777183	0.599046	0.75163	0.817812	-0.907148	0.199709
DDX6	0.671507	0.764074	0.86559	0.903334	0.106308	0.200418
CKMT1B	-0.292277	-2.22809	-1.65253	-0.980505	-6.60503	0.200987
NEIL1	-0.471926	-0.620553	-0.455027	-0.0843964	-0.174596	0.201374
MAPK11	-1.66232	-2.3061	-1.93713	-1.19284	-1.33282	0.202624
CAMK2A	0.38275	0.547135	0.604938	0.710643	0.506228	0.206815
PRKG1	1.79225	0.963044	0.164378	0.382586	-3.72706	0.211121
MAPK4	-3.35742	-0.897122	-0.493625	-0.109655	10.5311	0.211323
PCNA	-3.72069	-3.62064	-4.80764	-3.33671	2.34059	0.213146
CAMKK2	1.76592	1.02371	0.7726	0.840393	-3.40522	0.218652
TBK1	-0.907945	-0.742487	-1.5295	-0.880391	1.1588	0.223132
TYK2	-1.64957	-1.1472	-0.722321	-0.27618	2.72679	0.223924
XRCC2	0.236849	-0.0801201	0.341116	0.522058	-1.12806	0.231014
CSK	1.00929	1.11041	1.07922	1.07449	-0.0331322	0.231539
PICALM	1.4656	1.43484	1.82795	1.63574	-0.730349	0.234412
FUS	-0.0870633	-0.151472	-0.918479	-0.418729	-0.0692793	0.235508
CLK2	0.973161	0.697419	1.09345	1.087	-1.35191	0.236654
PKN3	-0.890299	-1.9881	-2.20706	-1.38188	-3.33156	0.238155
RAD54B	0.155198	0.116921	0.0418256	0.300994	-0.0983485	0.238884
RFK	1.43264	0.880802	0.44734	0.60612	-2.56231	0.24362
FLT4	-12.2636	-3.74856	-5.48409	-3.83148	36.4872	0.244345
KCNJ5	-0.593318	-0.721616	-0.444858	-0.059814	-0.0414612	0.248026
NEIL2	0.293078	0.413024	0.750408	0.836941	0.393654	0.254797
STAT5B	-1.71606	-1.45817	-2.19492	-1.36652	1.8929	0.255385
JAK1	0.126857	0.198782	0.358642	0.54493	0.306846	0.257835
FGFRL1	0.821522	0.894131	1.37739	1.30778	-0.0399024	0.259577
URKL1	3.44532	1.33693	1.06411	1.07441	-9.09595	0.262387
ERBB3	0.916971	1.03422	0.865291	0.926328	0.0704807	0.264232
GRK1	1.06522	0.380333	0.224925	0.448426	-2.84963	0.267574
SMUG1	0.997434	1.42346	1.57734	1.46308	1.12545	0.275237
JAZF1	0.915836	1.02301	1.01046	1.03905	0.035326	0.275507
PRPS2	0.423645	0.61114	0.8672	0.934191	0.567656	0.281916
CDKN2C	0.174098	0.00117869	0.670444	0.787405	-0.585496	0.283084
VRK2	-0.619561	-0.644249	-0.597751	-0.160474	0.339288	0.285773
GK2	1.03699	0.740772	1.51574	1.42106	-1.45663	0.286413
EPHB1	0.00872687	-0.260643	0.0138809	0.29804	-0.844537	0.288231
TGFBR3	0.805512	1.00235	1.30448	1.26385	0.408861	0.28876
GRK5	3.0071	1.49845	1.26703	1.23584	-6.74809	0.288788
PIK3R3	2.17135	0.956878	0.663109	0.786859	-5.28436	0.296671
SOCS1	-0.559235	-0.752662	0.155085	0.408015	-0.289644	0.300122
XRCC6	-0.637594	-0.787804	-0.266106	0.0934363	-0.0969403	0.301644
C7ORF2	1.16687	1.60286	1.24583	1.22602	1.07563	0.305388
RAD51B	-0.609048	-1.15748	-1.05846	-0.49791	-1.52398	0.305726
IKBKAP	0.355451	0.613508	0.156902	0.413164	0.852255	0.310537
PIK3R1	0.833443	1.03637	1.31276	1.27858	0.416401	0.312211
XPA	0.713527	1.1177	1.25998	1.24088	1.19062	0.31714
SNARK	-2.27288	-1.91612	-2.39528	-1.49298	2.52354	0.319824
MAP3K9	-0.790079	0.136863	-0.13598	0.198182	3.80096	0.321946
ERCC1	-2.43209	-3.0351	-2.25325	-1.38077	-0.801282	0.336174
MDM4	0.780473	1.22888	0.739008	0.858109	1.3139	0.336419
FYN	-0.762084	-0.915812	-1.11098	-0.523311	-0.0468458	0.343922
DCLRE1B	-5.19529	-6.08426	-5.43947	-3.76167	-0.426832	0.344443
ACVR1C	0.819855	0.400613	-0.39258	0.0147552	-1.78393	0.345472
RB1	0.819755	0.554669	0.786113	0.897482	-1.237	0.347767
THRAP3	0.715365	1.01688	0.704436	0.836892	0.825529	0.349197
SRMS	-2.01752	-2.46583	-2.60937	-1.64066	-0.460858	0.354195
TP53BP1	-0.84945	-1.46971	-0.76766	-0.262176	-1.65799	0.355646
DGKQ	-2.73155	-2.98717	-1.53576	-0.833925	0.581623	0.363721
U2AF1	-3.65649	-3.81696	-4.08019	-2.73755	1.38411	0.36402
BRCA2	0.842017	0.619957	0.781749	0.901321	-1.09556	0.367293
XRCC5	0.842174	1.29858	1.35165	1.32825	1.31126	0.36877
CDKL1	-2.99223	-3.52853	-3.64443	-2.40871	-0.283086	0.371716
NUTM1	1.50553	1.66179	1.48359	1.42869	-0.0869332	0.373488
PRKAR1B	-0.264781	-0.361391	-0.115172	0.232923	-0.0941818	0.374637
AKT3	-1.9079	-1.88396	-1.03401	-0.454403	1.15938	0.375035
MAP3K2	2.27302	1.09662	0.954893	1.03448	-5.20043	0.377222
ACVRL1	1.55739	-0.5646	-0.576279	-0.111095	-8.19521	0.377333
PIM2	0.168073	0.730894	0.619141	0.784009	2.02761	0.379247
SDC4	0.891501	0.992749	1.18983	1.21297	0.0265232	0.384684
NEIL3	1.0106	0.863469	1.139	1.17659	-0.914496	0.389217
STK16	2.46443	0.829708	0.418255	0.638764	-6.92254	0.393147
MSH6	0.623638	0.332724	0.166812	0.452186	-1.23005	0.397408
LMTK2	0.0580219	0.0579025	-0.00999461	0.320619	0.0858638	0.399384
HRI	0.134302	0.214172	0.476947	0.685007	0.331291	0.39955
LOC91461	2.64327	1.0773	0.942658	1.03473	-6.7685	0.403059
CHKB	0.468781	0.985293	0.990969	1.07169	1.71217	0.405301
ELF4	0.794348	0.97963	0.422574	0.647751	0.373469	0.408964
PRPF4B	-2.23331	-1.7097	-2.56707	-1.58898	3.09556	0.409244
MAPK7	1.51859	0.0884575	0.47948	0.690694	-5.72132	0.409972
HCK	1.93489	0.683202	0.67889	0.840454	-5.29756	0.411519
CDK7	0.735026	0.759613	0.914026	1.01809	-0.166785	0.416204
BLK	1.2483	1.30767	0.91025	1.01609	-0.301371	0.418491
HOOK3	0.523973	0.723721	0.227516	0.506526	0.560692	0.421927
MAP3K7	-0.579563	0.229263	-0.970971	-0.389735	3.27612	0.423136
FOXO3	1.24157	1.73391	1.29143	1.30315	1.23797	0.423603
NTRK2	0.79764	0.886301	0.995872	1.08305	0.0290471	0.426455
NFIB	-3.07349	-3.84916	-2.83016	-1.77952	-1.09139	0.426576
NUP62	-5.67459	-2.92712	-2.45308	-1.49736	12.7146	0.426654
CSF1R	-5.64758	-2.23859	-1.31508	-0.645875	15.0478	0.426755
PRKAG1	3.08884	1.68269	1.40469	1.39095	-6.42556	0.432015
DLG4	-4.23747	-0.112612	-0.151969	0.227813	16.8786	0.436262
CLK2	0.940143	0.966031	1.36532	1.3664	-0.265272	0.445509
NFKB2	-0.656361	-0.621594	-0.00899622	0.340774	0.568708	0.452725
NF2	1.18251	1.26383	1.64598	1.57919	-0.190466	0.453214
RYK	3.3281	1.12446	0.96705	1.07206	-9.37493	0.455521
PARP1	1.18151	1.22387	1.4744	1.45227	-0.328165	0.457192
BIRC3	1.50929	1.65364	1.64736	1.58204	-0.131069	0.458192
BMPR1A	0.466443	0.711197	0.423665	0.666955	0.749271	0.459504
PRKACB	2.18644	0.6952	0.477737	0.707438	-6.27379	0.459576
ZNFN1A1	0.835179	1.17042	1.03678	1.12641	0.884936	0.461501
PDXK	1.20356	0.784933	0.946085	1.05908	-1.97462	0.462947
EPHA1	-0.67845	-0.267203	-1.26787	-0.596105	1.91539	0.466478
TGFBR1	1.09727	0.274453	0.192572	0.496956	-3.35506	0.467484
DDR2	0.0878628	-0.383861	-0.491075	-0.014368	-1.60217	0.467969
DEK	-0.246535	-0.210165	-0.807757	-0.249519	0.368399	0.472884
SSTK	-2.5743	-1.94322	-2.54003	-1.54541	3.64822	0.473378
PIM1	-0.158863	-1.08398	-1.05136	-0.430461	-3.08658	0.476522
PAK7	0.483145	0.955995	0.974991	1.08581	1.55006	0.476966
RAD51D	0.208414	-0.234686	0.410067	0.663895	-1.56122	0.479056
HMGA1	0.180107	0.163819	0.13611	0.46001	-0.0328585	0.482047
ARHGAP26	0.209138	0.188747	0.3502	0.620537	-0.062012	0.482996
NAGK	-3.5757	-5.39117	-3.22451	-2.05075	-4.52771	0.49203
PXK	1.01326	1.14657	1.3262	1.35431	0.07907	0.492715
NABP2	0.662229	0.408205	0.967069	1.08863	-1.11858	0.50102
EXOSC10	0.31848	0.680851	0.405102	0.668497	1.2409	0.501912
SRSF2	-1.36615	-1.75458	-2.07516	-1.1864	-0.575822	0.504161
PCK1	-1.48739	-1.63246	-2.26544	-1.32837	0.348457	0.505246
MARK2	0.530909	-0.32526	0.440456	0.696782	-3.18871	0.506951
EIF2AK4	0.843868	0.999359	1.17228	1.24729	0.242896	0.515096
IL2RG	1.04492	1.33911	1.26206	1.31464	0.633867	0.515576
PAPSS1	-0.353098	-0.60353	0.289512	0.587298	-0.595484	0.516437
STK32C	-0.121755	-0.100003	-0.36145	0.101435	0.253815	0.519689
CDKN2A	-2.23193	-2.0491	-1.49989	-0.747438	1.88592	0.527664
CRK7	0.114887	0.0149221	0.0351304	0.401618	-0.296925	0.52921
RPS6KA5	-1.01576	-1.24406	-1.40312	-0.673909	-0.183896	0.530751
PRKDC	-4.75478	-3.68227	-4.842	-3.2453	6.31021	0.535052
DDX10	-1.56134	-1.52726	-1.62784	-0.840423	1.02113	0.53522
DKFZP434C131	-1.06207	-1.34576	-1.28984	-0.586975	-0.357101	0.536739
KCNH8	-0.0987839	-0.150264	-0.30654	0.149127	-0.0175236	0.537853
GATA3	0.523624	0.688632	-0.268536	0.177994	0.437628	0.539042
CDK5R2	-0.798257	-1.69472	0.502882	0.755711	-2.66353	0.540543
STK32B	-0.0167753	-0.0896923	0.44779	0.716289	-0.134792	0.545482
PTK2B	-0.467584	-0.279947	-0.509136	0.00222549	1.01613	0.550713
UMP-CMPK	-1.41104	-1.27905	-0.470108	0.0326143	1.29293	0.553979
CAMKIINALPHA	-4.42834	-6.14037	-6.63078	-4.57572	-3.73216	0.556843
REL	-0.259608	-0.32525	-1.19798	-0.509228	0.0130755	0.561532
DMC1	1.06204	0.684481	1.3997	1.43518	-1.75777	0.563829
MKNK2	3.37606	1.32544	1.08565	1.20423	-8.85619	0.574886
CKS2	3.52149	1.26604	1.26152	1.33666	-9.65594	0.577215
CHEK1	-3.81358	-3.81577	-3.55569	-2.26583	2.02457	0.581927
MAPK3	1.13797	-0.00689354	0.0589475	0.438857	-4.51801	0.58258
PRPS1	0.534488	0.652088	0.7466	0.954456	0.263987	0.585608
PMS2	0.947912	0.8651	1.48538	1.50735	-0.654792	0.585993
NHEJ1	0.795997	1.08673	1.36505	1.42026	0.74675	0.594073
MAP4K4	2.63828	1.34822	0.67355	0.905384	-5.7872	0.600953
ALS2CR7	1.71217	0.562177	0.768218	0.977614	-4.82482	0.604802
MAP3K7IP1	0.478153	0.634653	0.882427	1.06325	0.430301	0.605323
TNIK	1.33239	0.352865	0.186182	0.543052	-4.0292	0.607314
TBL1XR1	0.575858	0.799897	0.696026	0.924988	0.620786	0.608617
PACE-1	-0.624603	-0.49466	-0.587821	-0.0336595	0.890386	0.613891
MAP2K3	-0.286174	-0.145281	-0.00890648	0.400262	0.759122	0.616038
TFE3	1.0646	1.28611	1.07982	1.21489	0.36615	0.616176
MYCL	-0.90706	-0.882797	-1.20026	-0.489237	0.657457	0.621161
EIF4A2	0.758874	0.493669	0.251278	0.597369	-1.20682	0.622739
MLCK	-2.18635	-2.47452	-2.31849	-1.32532	0.192135	0.622741
AK3L1	1.26723	1.51387	1.70228	1.68377	0.353448	0.624851
CDKN2A	-2.02209	-2.08673	-2.01425	-1.09444	0.902514	0.631661
LATS1	-0.930056	0.486874	-0.0486492	0.378412	5.60957	0.63771
FANCG	1.23758	1.2271	1.8762	1.82071	-0.54381	0.643578
TNK2	0.137468	-0.545879	-0.151482	0.304234	-2.37785	0.645297
BMPR1B	1.04287	0.183406	0.67439	0.924197	-3.45774	0.650932
TOPK	0.235155	0.522339	0.0627243	0.466788	1.01605	0.65158
HOXA9	-0.435968	-0.909057	-0.713626	-0.114001	-1.34372	0.65178
HELQ	1.45792	0.991203	1.63035	1.64021	-2.27306	0.653051
CAMK1G	2.26592	1.04346	0.855684	1.06283	-5.36026	0.659149
GNAS	0.916742	0.892523	1.15329	1.28699	-0.431263	0.663248
DNMT3A	-0.354223	-0.501184	-0.0711634	0.372743	-0.227849	0.668426
MECOM	0.224776	0.0639144	0.576353	0.859191	-0.568195	0.67387
GTF2H1	-0.168412	-0.400755	-1.15404	-0.433238	-0.624143	0.680029
DGKD	1.16053	1.07505	1.34772	1.43873	-0.771138	0.680483
NEK9	-3.02578	-0.907688	-2.24596	-1.24429	9.15038	0.696275
STK10	2.10614	0.723683	0.529953	0.834512	-5.84753	0.701453
GTF2H1	-0.770969	-1.27853	-1.71711	-0.846005	-1.2976	0.703441
STK31	1.66914	0.873359	0.54928	0.850104	-3.54662	0.704564
FAS	-0.643852	-1.65485	0.372664	0.718405	-3.14749	0.705784
PIK3R2	2.22623	1.38292	1.0045	1.19162	-3.99526	0.707103
CDC2L2	-0.716854	-0.710657	-1.57187	-0.735547	0.49776	0.708362
TRIB2	-1.53828	-2.13967	-1.87348	-0.959002	-1.24481	0.71443
C9ORF96	-1.05472	-0.956528	-1.97355	-1.03266	0.993962	0.71777
NME3	1.24428	1.40541	0.705907	0.972396	0.0616518	0.718594
ETNK1	2.78556	0.891094	0.65234	0.933622	-8.00541	0.72218
PRRX1	1.45705	1.70722	1.20648	1.34851	0.270585	0.722977
TAL1	1.61213	1.66989	1.66852	1.69472	-0.48997	0.724361
NME7	0.975714	0.948105	1.4484	1.53063	-0.47293	0.726041
TP53	-2.81976	-3.31169	-2.84496	-1.68098	-0.212348	0.727839
C15orf65	1.1571	1.63084	1.60635	1.64992	1.21444	0.729087
NT5C2	1.27233	1.31797	1.45937	1.54158	-0.362152	0.733558
PIK3C2G	-1.03393	-0.6157	-0.554999	0.0356651	2.11884	0.73693
AKT1	0.292776	1.45988	0.513272	0.836834	4.10863	0.742139
PIP5K2A	3.30136	1.41294	1.2279	1.37173	-8.24321	0.742723
PGK1	0.378879	0.655943	0.587065	0.893434	0.907908	0.745952
MAP2K6	0.619737	0.717784	0.511959	0.837645	0.151767	0.747067
RAD21	-4.14214	-4.87393	-5.6234	-3.75219	-0.398592	0.748739
PLK1	-5.7543	-6.75634	-7.26271	-4.97576	-0.546951	0.756838
EPHA10	-0.196702	0.299998	-0.0174312	0.445325	1.97639	0.75742
CDC2L5	0.881661	1.00593	0.944165	1.16663	0.11314	0.762499
TRAF7	-2.00349	-2.52335	-3.57966	-2.21538	-0.721732	0.769889
CIB2	-4.67026	-4.87965	-3.54615	-2.18897	1.72014	0.773554
PDGFB	0.374825	0.361753	0.219844	0.629325	-0.119327	0.775209
C19orf40	-3.07941	-3.49294	-3.61618	-2.24029	0.196301	0.776499
RBM15	-1.44732	-1.63686	-1.63448	-0.755287	0.170563	0.782846
FASTK	3.46135	1.08359	1.03516	1.24217	-10.0596	0.782992
TPK1	-5.0645	-5.7614	-5.75434	-3.83637	0.188836	0.786642
SMO	1.18878	1.68679	1.21454	1.37911	1.28464	0.790504
PRKAG3	-3.46074	-5.45416	-5.9922	-4.01271	-5.21677	0.791097
SUFU	0.508004	0.250605	0.97476	1.20112	-1.05303	0.794363
HIPK2	-2.05009	-2.55584	-2.64362	-1.50366	-0.648242	0.801166
EPHA5	0.253082	1.2211	0.88745	1.13935	3.42235	0.804133
MAP4K1	0.1103	-0.0503691	-0.180261	0.340963	-0.509969	0.805424
PBRM1	1.46106	1.83754	1.75343	1.78948	0.716637	0.810212
MGC4796	-2.00685	-2.41353	-2.1958	-1.16332	-0.318541	0.815695
PRKAG2	0.221475	0.362623	0.464098	0.827309	0.504855	0.817078
FANCE	-1.95978	-2.64627	-2.22083	-1.18132	-1.33482	0.817672
KIAA1811	0.0815379	0.0731495	0.550074	0.892617	0.0447091	0.819773
EPHA4	0.570073	0.141361	0.386592	0.771146	-1.69197	0.822098
TRIO	2.88211	0.767615	0.613749	0.941124	-8.83451	0.822153
ERBB2	2.40029	1.15444	0.96353	1.20355	-5.51079	0.824126
PIM3	-0.0579639	-0.0619508	0.0948941	0.554724	0.130444	0.827113
RPN1	-1.71539	-2.18857	-2.03274	-1.03443	-0.700914	0.834606
DNM2	1.03705	1.28852	1.09275	1.30582	0.48631	0.839502
GMPS	-0.634779	-0.998045	-1.6317	-0.73022	-0.854184	0.84604
FANCE	-2.34795	-2.88128	-2.82554	-1.62269	-0.596388	0.848119
ACVR2	3.05935	1.55323	1.27355	1.44484	-6.76537	0.849785
PIP5K1C	0.989273	1.10243	1.29534	1.46302	0.0196107	0.854938
CDKN2A	-1.9468	-2.4206	-1.78875	-0.844354	-0.586825	0.855301
ACSL6	0.964624	1.09516	0.821609	1.11161	0.0936754	0.863291
HIST1H4I	-0.870341	-0.677567	-0.428647	0.178078	1.2368	0.868517
CHIC2	1.28496	1.51599	1.73595	1.79935	0.289161	0.873266
CRTC1	-1.6289	-1.73917	-1.08098	-0.307937	0.543017	0.874176
RIOK2	1.38808	-0.407246	-0.0175249	0.488507	-6.95125	0.876294
LATS2	1.1778	1.26449	0.686662	1.01538	-0.169058	0.876306
CDKN1C	0.654866	0.458688	0.685469	1.01474	-0.909666	0.876993
PTK9L	-0.63296	-0.5222	-0.989111	-0.237149	0.826536	0.879809
RALGDS	1.14041	1.27275	1.08213	1.31277	0.0117424	0.880444
MAPK9	2.75651	0.774436	0.679753	1.01205	-8.30162	0.881361
AURKB	-3.13379	-3.12047	-3.56948	-2.16684	1.73789	0.882367
CHEK2	0.506715	0.791891	0.933399	1.20233	0.872429	0.882746
RPS6KA3	3.60185	0.830367	0.790466	1.09587	-11.527	0.88407
FGR	-0.419411	-0.543838	-0.864703	-0.142433	-0.115142	0.884301
SOX2	-0.648959	-0.753425	-1.32623	-0.487111	0.071053	0.886038
GTF2H4	-2.8787	-3.65426	-2.26561	-1.18938	-1.18894	0.887588
GRK6	0.223539	0.233308	0.972808	1.23584	0.0377442	0.893796
FANCB	0.185097	-0.119318	-0.486957	0.147983	-1.05751	0.905709
PFKFB3	-1.21916	-1.21522	-1.55867	-0.653646	0.742251	0.906313
RNF43	-2.97366	-3.22117	-3.50211	-2.10653	0.73207	0.909579
EPHA3	-1.64761	-2.12699	-2.91029	-1.66294	-0.757004	0.911745
ABL2	1.63256	0.806631	0.802862	1.11549	-3.63519	0.91251
MRE11A	0.622037	0.384783	0.933907	1.21366	-1.03889	0.912838
N4BP2	1.09709	1.20211	1.14763	1.37518	-0.0634099	0.917273
MST1R	-2.11557	-3.2581	-2.71522	-1.51379	-2.87435	0.920551
CSNK1G3	0.886258	0.684323	0.854695	1.15941	-1.0464	0.926639
TPM3	1.24555	1.53867	1.43952	1.59744	0.529223	0.927929
PIK3CB	-1.03105	-0.809463	-0.574965	0.0903317	1.41979	0.928234
ALKBH3	1.11389	0.962676	1.55514	1.68425	-0.980868	0.928738
EFNA4	0.145675	-1.30043	-0.710785	-0.00755526	-5.08791	0.938494
EFNA3	-1.88648	-0.997454	-1.75495	-0.788475	4.21756	0.939375
CSNK1A1L	1.41391	1.82863	1.58497	1.71058	0.875988	0.939757
CAMK2B	2.4782	1.06952	0.40064	0.82465	-6.12759	0.940261
MKNK1	2.57457	0.780865	0.597347	0.97287	-7.5419	0.943136
LMTK3	-0.660788	-0.818921	-0.885896	-0.13639	-0.113392	0.94449
RAGE	0.802511	0.774405	1.04133	1.30558	-0.387635	0.944573
CSNK1A1	0.225389	0.466826	-0.0706615	0.473856	0.85867	0.945293
MAP3K4	1.19956	1.28103	1.14209	1.38295	-0.198488	0.950019
PRKD2	0.456729	0.452353	0.703233	1.05604	-0.129643	0.953975
PRKCQ	0.354805	0.406538	0.679689	1.04053	0.120633	0.959754
ANKK1	-0.744213	-1.9121	-1.83682	-0.84226	-3.6536	0.959908
CDK6	-2.97812	-4.45929	-4.30218	-2.68489	-3.64212	0.96521
KDM6A	1.4385	1.56535	1.53553	1.68618	-0.157603	0.974384
EME2	-0.812267	-1.49015	-1.05794	-0.253948	-1.8811	0.975175
PASK	1.15119	0.703128	1.22638	1.46101	-2.05273	0.991238
EPHB2	0.681087	0.587693	0.822864	1.16202	-0.558212	0.999243
CDK5R1	-0.423171	-0.562981	0.0517924	0.585171	-0.167827	0.999426
KAT6A	1.29646	1.90549	1.63854	1.77278	1.62437	1.00057
FGFR1OP	-0.722609	-0.975745	-0.822015	-0.0668321	-0.419342	1.0043
ILK-2	1.465	1.76668	1.38561	1.58565	0.449301	1.00638
PRKCH	-6.34946	-6.70283	-6.66574	-4.43195	2.05342	1.02388
STK29	-0.102525	-0.218851	-0.0417239	0.526372	-0.245684	1.03013
CARD11	-0.0589853	-0.200549	-1.13883	-0.294168	-0.357105	1.03097
CDC42BPB	0.13699	0.759291	0.58964	1.00011	2.25424	1.03386
CHAF1A	-2.07362	-2.76824	-2.34486	-1.19543	-1.30646	1.03395
CCNB1IP1	1.64159	2.05886	1.78266	1.89332	0.770592	1.03549
LIG1	1.21832	0.995612	1.10204	1.38604	-1.28699	1.04087
NF1	1.60116	1.27964	1.55655	1.72643	-1.83	1.04178
DLG3	0.415955	0.716526	0.839928	1.19038	0.972661	1.04211
IHPK1	0.626603	0.752019	1.24295	1.49263	0.245411	1.04407
HNRNPA2B1	0.91491	1.45984	1.04364	1.34406	1.58874	1.04559
PCK2	-0.160988	-0.378455	-0.389118	0.273639	-0.575103	1.04987
ACSL3	-3.38728	-4.03143	-3.95661	-2.39364	-0.467115	1.05509
LOC390226	1.04079	1.19947	1.29266	1.53451	0.155232	1.05695
MUTYH	1.32449	1.60808	1.70968	1.8472	0.45572	1.05881
ACVR2B	0.0299102	0.205585	-0.605843	0.115531	0.723634	1.06099
NOTCH1	1.51679	2.0665	1.92292	2.00876	1.30316	1.06435
MAPK8	3.27669	1.576	1.10354	1.39643	-7.56485	1.06636
DLG1	0.3585	0.313379	0.720254	1.11133	-0.224817	1.07095
PRKAR2A	2.17515	1.57664	1.36125	1.59184	-3.10112	1.07346
BAP1	0.646567	1.33127	1.17508	1.45344	2.21947	1.07593
CLP1	-0.27187	-0.674505	-0.815009	-0.0352945	-1.17626	1.07657
RPS6KL1	-3.20713	-4.05147	-4.1863	-2.55734	-1.26781	1.07749
KSR2	0.559909	-0.39482	-0.573523	0.146986	-3.55293	1.08098
CDKN1B	0.607288	0.965028	1.06513	1.37918	1.0793	1.09791
PRDM16	1.30248	2.0566	1.8444	1.96546	2.13604	1.1068
SS18L1	1.62527	2.25499	2.05151	2.12042	1.5325	1.10681
DLG2	0.882241	1.09667	1.18936	1.47564	0.432704	1.10756
PATZ1	-2.21916	-2.36396	-1.76394	-0.732731	0.717218	1.11107
TERT	-0.00759472	0.0587336	0.164222	0.709997	0.354572	1.11131
MAF	-0.250487	-0.467423	-0.917401	-0.0983935	-0.528231	1.11371
PDGFRL	3.18472	1.58991	1.35414	1.6041	-7.14302	1.12178
PFKFB1	-5.61046	-6.23635	-6.82443	-4.51409	0.715142	1.12445
BCL2	-5.09991	-5.63196	-5.47796	-3.50656	0.791413	1.12476
ADRBK2	1.34875	1.50731	1.4628	1.68848	3.89369e-06	1.13025
SPO11	1.41467	1.15925	1.59549	1.78918	-1.50175	1.13416
RAD54L	1.11207	0.85996	1.62044	1.80907	-1.3379	1.13753
TESK2	-1.34567	-1.09296	-2.01296	-0.908986	1.68832	1.1387
SETMAR	1.45667	1.47207	1.82454	1.9639	-0.562103	1.14336
PMS2	0.878366	0.648946	1.19197	1.49126	-1.13994	1.14514
GTF2H3	1.44021	0.955487	1.64826	1.83318	-2.32806	1.14659
EBF1	-0.0396493	-0.292847	-0.478629	0.241877	-0.76285	1.14664
CHEK2	0.533819	0.498788	0.779789	1.184	-0.277145	1.14825
CSNK1D	-1.53212	-1.46043	-1.64992	-0.633399	1.13989	1.1496
RECQL	0.972441	0.621981	1.20829	1.50773	-1.61662	1.15684
STK22B	-2.09471	-2.17851	-2.18775	-1.03136	0.871069	1.16181
CDK2	1.19898	1.62037	1.646	1.83769	1.00769	1.16361
RAD23B	-0.291265	-0.438931	-0.0714668	0.554539	-0.261997	1.1687
MAP3K3	-1.28217	-1.00701	-1.37669	-0.421309	1.73607	1.17066
NKX2-1	-0.33011	-0.395653	0.128922	0.706453	0.0488642	1.17416
FLJ32685	-0.891349	-1.83782	-1.73798	-0.688533	-2.79416	1.17916
CDKN1A	0.582571	0.435004	0.706256	1.14088	-0.700876	1.18095
XPA	0.689983	0.594851	0.801639	1.21261	-0.568851	1.18194
GCK	0.699138	0.671829	0.607511	1.06793	-0.332848	1.18351
TLK1	1.13064	0.712865	0.9876	1.353	-1.93496	1.18539
RARA	-3.8343	-5.03362	-5.40519	-3.42978	-2.21186	1.18614
PHF6	1.41003	1.70956	1.59717	1.81304	0.469304	1.19629
EFNA5	0.87458	1.07266	1.33331	1.6168	0.378554	1.19951
MAX	-2.84014	-2.6583	-2.24812	-1.06222	2.18811	1.20112
NRAS	1.42026	1.973	1.64272	1.85173	1.36242	1.20897
LIFR	1.46093	1.83138	1.81202	1.97897	0.695326	1.21053
NTRK3	0.72706	0.695091	1.09188	1.4405	-0.363414	1.21145
CSNK1G2	1.65301	0.855979	0.566873	1.04923	-3.54292	1.21566
MAP2K4	0.767739	0.770638	1.23495	1.54928	-0.260166	1.21623
STK32A	0.60643	0.698904	1.14264	1.48253	0.138686	1.22257
RECQL5	-0.855913	-1.57932	-1.47121	-0.472061	-2.02065	1.22554
TTL	1.03849	1.50868	1.40129	1.67802	1.2615	1.228
PRKX	1.08318	1.35633	1.46527	1.72663	0.540018	1.23004
PRKCG	0.769115	0.954114	1.10829	1.4597	0.385151	1.23048
ERK8	0.241795	-1.64633	-0.835872	0.00511122	-6.70429	1.23053
SETD2	-3.87972	-4.699	-3.65206	-2.10053	-0.840858	1.23441
MECOM	0.575858	0.937018	0.298999	0.856186	1.10723	1.23595
GATA1	-2.63497	-3.70837	-3.88143	-2.26996	-2.36805	1.2404
RNASEL	1.76977	0.83127	0.282294	0.847103	-4.1035	1.24534
ZRSR2	1.1928	1.40493	1.45667	1.72955	0.268415	1.25574
BCL7A	1.10508	1.25596	1.29169	1.60628	0.0952717	1.25621
BRAF	-1.34968	-2.08454	-1.90545	-0.785227	-1.81307	1.25778
PER1	1.41403	1.29554	1.58309	1.82518	-1.01566	1.2586
FOXO1	1.08972	1.29566	0.823655	1.25792	0.298285	1.26122
MAP3K14	2.98057	1.52691	0.920274	1.33102	-6.53966	1.26343
MVK	-0.000961893	0.376036	0.114286	0.728933	1.45336	1.26603
PANK1	3.4792	1.16466	0.947648	1.35294	-9.84432	1.26738
NRBP	-1.03383	-0.785329	-0.644801	0.163224	1.51667	1.27218
BRCA1	-1.98193	-1.31291	-1.95708	-0.816017	3.48505	1.27932
TP53RK	0.781014	1.11827	0.851814	1.28642	0.919322	1.28162
MAPK6	0.598155	0.802277	0.738765	1.20369	0.53892	1.28672
HSP90AA1	0.869826	0.92845	1.17763	1.53206	-0.113793	1.28676
DGKI	0.651204	1.30931	1.18292	1.53633	2.1228	1.2876
UBR5	-0.576043	-0.85705	-0.314705	0.416423	-0.591887	1.28928
CDK3	-0.621027	-1.19514	-1.24708	-0.280762	-1.60907	1.29041
ZAK	0.852993	1.07912	1.40688	1.70638	0.488876	1.29445
AXIN1	1.4565	1.9269	1.86512	2.0508	1.05209	1.29875
SPHK2	1.1632	1.51131	1.38158	1.69013	0.765732	1.30179
NME2	0.609875	0.722805	1.02598	1.4241	0.209524	1.30188
INSR	-0.19391	-0.283784	-0.677218	0.152664	-0.105912	1.30982
HIP1	0.252145	0.409473	0.226245	0.828836	0.54684	1.31038
EPHA2	1.03079	1.40051	1.53548	1.80882	0.908959	1.31156
POLD1	-0.267911	-0.323659	-0.017502	0.647419	0.052349	1.313
CDKN2D	-2.71985	-3.16281	-3.60834	-2.03898	-0.0888645	1.31366
PHOX2B	0.400139	0.153698	0.216754	0.824482	-0.959942	1.31794
PCTK2	-1.03862	-1.28607	-1.94648	-0.793877	-0.240307	1.31837
BRCA1	-1.00747	-2.0877	-1.43677	-0.408782	-3.21032	1.32863
VRK1	-0.331463	-0.0747754	-0.484211	0.309683	1.19267	1.34448
MGC4796	-2.86696	-2.89887	-3.48835	-1.93256	1.44334	1.35943
CAMK2D	2.9794	1.19181	0.857375	1.31944	-7.7237	1.36095
RAF1	0.381124	0.619071	-0.521194	0.290861	0.768007	1.3688
CAMKK1	3.31371	1.39728	1.15311	1.54359	-8.34881	1.36888
FNBP1	1.04175	1.33384	1.57069	1.85842	0.62803	1.37545
CSNK1G1	-5.6788	-1.57297	-2.22313	-0.978362	17.5355	1.38022
ERCC8	0.998135	0.494333	0.618485	1.15164	-2.17352	1.391
TP53	-2.5429	-3.28392	-2.52887	-1.20188	-1.23519	1.3946
AMHR2	0.914837	0.84787	1.02572	1.45873	-0.581955	1.39759
OMD	0.108602	0.380234	0.765191	1.26864	1.02449	1.4109
GTF2H5	-2.87595	-2.9546	-3.78006	-2.13101	1.28202	1.41385
MELK	0.538952	0.616961	0.564267	1.1216	0.121291	1.41993
ETV6	1.53964	1.90718	1.62778	1.91804	0.645408	1.42191
STK24	-1.10708	-1.38	-2.6712	-1.29733	-0.296264	1.42496
MUS81	0.305836	-0.193766	0.589327	1.14329	-1.81064	1.42802
VHL	0.0283177	-0.295137	-0.0377253	0.674251	-1.04625	1.42834
GALK2	-2.23456	-3.14358	-3.35864	-1.80938	-1.98614	1.43125
DICER1	-6.22057	-5.79761	-5.73747	-3.58623	4.74269	1.43942
XRCC4	-1.39335	-0.995031	-1.70762	-0.570332	2.22886	1.44158
PIP5KL1	1.87849	-0.239167	0.0966499	0.780007	-8.34127	1.44267
AK2	1.20365	1.02625	1.38815	1.74697	-1.11893	1.44451
PHKA2	-0.43683	-1.39641	-0.736903	0.159252	-3.06913	1.45066
SCAP1	-0.941327	1.23546	0.450746	1.04969	8.31085	1.45572
NUTM2B	-3.39442	-4.28721	-4.65247	-2.76368	-1.34557	1.469
RPS6KA4	-3.95342	-4.37721	-5.25577	-3.21476	0.59923	1.46982
MET	-0.575072	-0.587097	-1.14068	-0.13563	0.361853	1.4705
CDH1	0.695248	0.871617	0.839178	1.34611	0.391663	1.47165
SLC45A3	-2.41522	-2.84905	-3.03133	-1.54857	-0.209571	1.47499
MOS	0.144796	0.254776	0.598793	1.16759	0.43283	1.47535
PFKL	-0.254783	-0.521328	0.000394284	0.720474	-0.702062	1.47699
NRK	-0.353593	-0.636508	-0.655466	0.230832	-0.71047	1.47993
TREX2	0.778271	0.785371	0.981426	1.45555	-0.250557	1.47995
TSC1	0.610375	0.536749	0.961231	1.44136	-0.452542	1.48247
ZMYM2	1.48965	1.76135	1.60774	1.92867	0.330548	1.49234
FOXP1	-0.891622	-0.869137	-0.849249	0.0916635	0.643392	1.49592
DDX5	-0.362249	-0.396802	-0.465386	0.379737	0.174955	1.49831
EIF2AK3	0.791562	0.83716	0.983196	1.46408	-0.120663	1.49974
PSKH1	1.59901	0.932879	-0.240614	0.548849	-3.0514	1.50089
FHIT	1.525	2.0131	1.77317	2.05573	1.08046	1.50138
SEPT5	0.031937	-0.204559	-0.665498	0.232503	-0.739583	1.50515
RPA4	1.00905	0.852931	1.33982	1.73467	-0.945588	1.51008
MAP3K1	0.785592	0.749657	1.00066	1.48787	-0.406904	1.52923
RAD17	-0.736129	-1.62821	-1.47681	-0.364649	-2.67925	1.53226
NUDT1	-4.4249	-4.64136	-4.92835	-2.94319	1.57169	1.54293
CHKA	-1.32106	-1.63375	-1.14293	-0.108318	-0.32978	1.55021
SSTK	-2.2878	-2.67956	-2.84877	-1.38357	-0.124357	1.55308
RBBP8	0.41986	0.112318	-0.141677	0.644253	-1.18661	1.55965
RAP1GDS1	1.14437	1.35214	1.00025	1.50001	0.277335	1.56341
KIAA1811	0.526573	0.617066	0.79454	1.34651	0.171801	1.56455
RUNX1	-4.74093	-5.36764	-5.4137	-3.29046	0.275203	1.58655
TCF1	0.114106	-0.128282	0.125421	0.856903	-0.801786	1.59485
PFKFB2	0.0943087	0.0213871	0.17876	0.896994	-0.190645	1.59536
CHUK	1.21366	1.27925	1.27976	1.72307	-0.261922	1.60173
XRCC3	0.804017	0.577463	1.11502	1.6011	-1.0924	1.60526
HMGA2	0.646091	0.730362	1.09853	1.58944	0.0896511	1.60712
HEY1	-1.0939	-1.59856	-1.57431	-0.410281	-1.12502	1.60735
FOXL2	1.96439	1.88576	2.14418	2.37258	-1.15092	1.6093
HOXD11	-2.95946	-3.21729	-3.32817	-1.72003	0.688367	1.61415
STK35	-1.69241	0.616076	-0.294469	0.550176	9.15561	1.61528
RECQL4	-0.426843	-0.743108	-0.999747	0.0224987	-0.791964	1.6153
SIK2	-3.39085	-4.06426	-5.68422	-3.48225	-0.569135	1.61571
FRDA	0.873766	0.877253	1.2007	1.66919	-0.311373	1.61622
TSC2	0.308555	-0.266635	0.107199	0.854137	-2.08016	1.62472
LRIG3	1.27074	1.54852	1.38701	1.81192	0.462144	1.62537
CDK10	0.717967	0.994459	1.26779	1.72343	0.735436	1.62733
FGFR3	-3.32139	-5.76481	-3.99926	-2.21623	-6.88319	1.6304
LPP	1.36622	2.11752	1.97539	2.25435	2.094	1.63144
CDKL5	2.59243	0.796466	0.620014	1.24191	-7.5589	1.63595
TK2	0.311714	0.124047	0.20346	0.931095	-0.706989	1.63829
BRCA2	0.897453	0.66914	0.890219	1.44611	-1.1456	1.64154
FLT1	1.18312	1.12954	1.60782	1.98426	-0.669319	1.64498
TRPM7	-0.901218	-1.07208	-1.94163	-0.669892	-0.0376813	1.64916
CANT1	0.0874567	0.32004	0.191222	0.926869	0.896594	1.65184
WEE1	-0.544851	-0.566034	-3.61702	-1.92161	0.314173	1.65411
GAS7	1.36845	1.53061	1.29383	1.75586	0.00290774	1.66289
MAP4K2	0.407988	0.322735	0.767019	1.3629	-0.392063	1.6662
SGKL	0.810754	0.945349	1.27449	1.74634	0.185411	1.67652
MATK	-0.283626	-1.05495	0.191551	0.937378	-2.4783	1.68005
SRGAP3	1.57227	1.84827	1.66039	2.03721	0.304282	1.6824
USP6	-0.518136	-0.903562	-1.17841	-0.0860476	-0.991428	1.68437
ULK1	1.10266	1.4431	1.63313	2.01878	0.768946	1.6878
SF3B1	-8.58687	-9.88836	-10.3127	-6.91798	-0.185466	1.69076
GSK3B	0.750372	0.454176	0.871961	1.45119	-1.31249	1.69305
MAPK12	0.916349	0.811963	0.932057	1.49782	-0.715463	1.69764
TSHR	1.61719	2.07467	1.79154	2.14414	0.925501	1.70659
PRKCE	-2.03909	-1.00971	-2.52601	-1.08283	4.79219	1.71592
PCTK3	-6.1579	-8.05661	-7.00454	-4.43032	-3.52508	1.72505
C2orf44	0.665671	0.900009	0.241202	0.992019	0.612181	1.72812
BRDT	0.940327	1.09895	1.41697	1.87383	0.205515	1.73391
CCND1	-3.9427	-5.23808	-3.9365	-2.12482	-2.49821	1.75254
CIT	-1.75642	-2.22662	-2.91427	-1.35938	-0.669764	1.75426
NEK8	-3.06956	-4.02634	-3.40943	-1.72917	-1.73587	1.75612
WT1	-1.9438	-2.80193	-2.87692	-1.32647	-1.95177	1.76788
P101-PI3K	-3.6425	-1.34873	-1.38011	-0.205018	10.0836	1.77214
GUCY2D	-4.18219	-5.39846	-5.88453	-3.57491	-2.09716	1.77295
PPP2R1A	1.65903	1.99782	1.86515	2.22973	0.483405	1.79045
SGK	1.18983	1.36453	1.38342	1.8718	0.137141	1.79733
KIAA1549	1.11326	1.35164	0.819797	1.45285	0.401535	1.80489
CBL	-1.82867	-2.25168	-2.46335	-1.00151	-0.466003	1.81057
SMARCA4	-0.686776	-0.95983	-1.27368	-0.106247	-0.508015	1.82476
SDHB	1.08012	1.07825	1.43108	1.91811	-0.434102	1.82661
PIP5K1A	-2.71582	-2.90267	-2.71929	-1.18476	0.817684	1.83324
XPC	1.67763	1.19318	1.8585	2.25056	-2.44638	1.86139
PNCK	0.292983	0.360027	0.358285	1.12834	0.206028	1.86203
APEX2	-3.26874	-4.06766	-4.17922	-2.26638	-1.07572	1.86264
EXO1	1.60245	1.70329	2.08437	2.42673	-0.33227	1.8811
PDK2	-0.0042579	-1.474	-0.756338	0.303505	-5.09639	1.88709
AFF3	1.94848	2.28452	2.06468	2.41419	0.328162	1.88713
STK23	0.566977	0.318695	0.798423	1.4679	-1.05033	1.8902
KDR	-2.12256	-2.13005	-3.16962	-1.4988	1.15576	1.89615
MAP2K1	1.11306	1.1446	1.60816	2.07659	-0.332138	1.89802
RECQL4	-0.479021	-0.678194	-1.07943	0.0671403	-0.350346	1.90186
TRIB3	0.132908	0.185206	0.153653	0.994284	0.234179	1.91438
MUTYH	1.53181	1.26488	1.54523	2.04117	-1.60145	1.9301
PRKY	-5.2632	-6.66455	-5.42446	-3.17158	-2.21037	1.93539
PDPK1	0.267973	0.0170063	0.213468	1.04821	-0.90956	1.9396
NUCKS	0.843539	0.651559	1.01266	1.64729	-0.989611	1.94269
CKM	1.14202	1.87765	1.89923	2.31162	2.15109	1.94547
TPR	1.19474	1.34565	1.41118	1.94903	0.0503015	1.9525
SDHC	0.0200003	-0.394318	-0.691668	0.376853	-1.36442	1.9557
OSR1	0.37803	0.544661	0.674491	1.40046	0.516568	1.95971
NME1	-0.0487235	0.295965	0.571839	1.32522	1.36274	1.96399
GNAQ	-2.19575	-2.88719	-2.95361	-1.30993	-1.23379	1.97106
PCSK7	0.589327	0.784951	0.814974	1.51146	0.513215	1.97588
TEC	0.480221	0.671757	0.196154	1.04858	0.553553	1.9762
FH	1.15772	1.06438	1.35427	1.91734	-0.797582	1.98245
PML	1.49913	1.76898	1.9192	2.34028	0.319213	1.98318
ASK	1.08414	1.1962	1.23865	1.83264	-0.0319403	1.98739
FANCG	1.36012	1.18671	1.7244	2.20378	-1.18338	2.00857
TTBK1	-3.66757	-2.78933	-2.31381	-0.809652	5.07456	2.03037
AK1	-0.349279	0.545906	-0.974134	0.192959	3.46673	2.03113
RBKS	1.18295	1.00432	1.4291	1.99393	-1.11288	2.03906
CIC	1.31411	1.65397	1.63375	2.14984	0.660591	2.04674
JUN	-0.391376	-0.794562	-0.756609	0.365688	-1.11814	2.05855
NIN	1.88371	1.34569	2.10098	2.50761	-2.74005	2.06925
HUS1	1.0556	0.825787	1.35736	1.95318	-1.23042	2.07459
PTCH	0.97947	0.700009	0.944897	1.64552	-1.36828	2.07718
RIOK1	-4.6626	-3.8884	-4.17018	-2.17623	5.20561	2.09178
CREB3L1	-3.22433	-3.62883	-3.89404	-1.96926	0.301139	2.09279
DDB2	1.20416	1.9056	1.7847	2.28441	1.99857	2.10619
MAPKAPK5	0.526573	0.56618	0.453415	1.29	-0.00871909	2.11072
CYLD	-7.1301	-5.87781	-6.4504	-3.87421	8.14193	2.11397
PLK3	0.419842	0.282675	0.807807	1.55703	-0.582185	2.11587
CHEK2	0.605472	0.400692	0.694088	1.47336	-0.915355	2.11975
BMX	0.740108	0.686522	0.782349	1.55179	-0.446662	2.15383
CAMKK1	0.794389	0.549254	1.03219	1.73968	-1.15348	2.15644
PAX7	-0.54524	-0.818445	-1.22496	0.0513032	-0.579692	2.15758
XPC	1.2861	0.930665	1.42085	2.03227	-1.79191	2.16139
ATRIP	-0.890073	-1.36341	-1.40737	-0.0811273	-1.11635	2.16871
GUCY2F	0.295856	-0.0364079	0.278123	1.18379	-1.21198	2.17925
CCND3	-0.619724	-0.766653	-1.32124	-0.0124591	-0.0942846	2.18032
CSNK2B	-2.85353	-3.51041	-4.03156	-2.03938	-0.780531	2.18286
TCF7L2	1.20724	1.70333	1.5401	2.13633	1.26855	2.20217
TNFRSF14	1.64152	2.15361	1.92501	2.42927	1.107	2.21579
AK3	-1.56275	-1.54064	-2.44079	-0.83398	0.979396	2.22462
PHKG2	0.962149	0.0148746	-0.0908254	0.927022	-3.72867	2.23225
PFTK1	-7.2752	-7.45141	-7.72741	-4.78521	3.1472	2.23614
SRSF3	-3.73611	-4.66219	-4.24205	-2.17516	-1.2919	2.24252
ABI1	-0.486128	-0.536793	-1.50619	-0.122661	0.180068	2.25777
CSNK2A1	0.645124	0.591078	0.923726	1.69993	-0.400549	2.27026
PRKACG	0.782996	0.670764	0.839783	1.64036	-0.676266	2.27915
CDKN2B	1.22797	1.03839	1.52193	2.17361	-1.17434	2.342
TSKS	0.760508	0.580638	0.800881	1.63445	-0.904913	2.34291
FANCF	1.19892	1.18289	1.5243	2.17702	-0.544075	2.34651
DDB2	1.23791	1.20698	1.552	2.20232	-0.616518	2.35907
H3F3A	-2.20623	-3.28419	-4.19985	-2.10027	-2.59974	2.36158
MAP2K5	1.2579	1.50176	1.50548	2.16957	0.348287	2.36473
FANCD2	-0.216181	-0.594094	-0.603439	0.591957	-1.11655	2.36546
MYC	-4.52995	-4.71072	-5.83938	-3.32281	1.75116	2.37298
FANCF	1.22757	1.0761	1.51175	2.1827	-1.03894	2.38791
MYLK	0.44873	0.258294	0.77599	1.63739	-0.785684	2.40217
BAIAP1	-1.64494	-2.40724	-1.43287	-0.0129631	-1.76203	2.4085
RPA3	-1.5768	-2.28813	-2.20769	-0.576033	-1.61544	2.45423
RPA2	-7.02857	-8.31941	-6.22621	-3.57869	-0.930982	2.46517
DUX4	1.38893	1.68211	1.55481	2.25172	0.457397	2.48908
ADP-GK	-0.86266	-0.9584	-0.631199	0.631791	0.209425	2.53203
RPS6KA2	-2.03076	-2.36774	-3.08501	-1.18594	-0.0592697	2.58202
HUS1	0.601069	0.376345	0.781235	1.71438	-0.983892	2.60298
NCOA4	-6.40907	-6.6825	-5.39896	-2.87207	2.36696	2.70614
STK33	-6.0171	-6.36955	-4.69262	-2.32802	1.88957	2.74893
KDM5A	1.19695	1.5056	1.34929	2.20069	0.608779	2.77145
KIAA2002	-2.08246	-2.23306	-4.03392	-1.82408	0.627961	2.77946
NEK7	1.10456	0.598989	1.20374	2.09809	-2.23329	2.78876
CD74	-0.0981655	0.162692	-0.226833	1.04155	1.0902	2.82671
IRAK3	-4.50292	-5.57776	-6.13503	-3.34194	-1.43421	2.92836
GALK1	0.152519	-0.52341	-0.814629	0.654454	-2.3591	2.97151
CDC2	-3.86403	-4.466	-4.19477	-1.85975	-0.0778359	3.01218
CARKL	-0.610543	-0.384058	-1.29246	0.323028	1.22581	3.04319
FLJ23074	-2.74139	-3.19774	-3.8766	-1.57192	-0.12554	3.14899
XAB2	-9.00427	-10.679	-10.8139	-6.75313	-1.29972	3.17445
RPA1	-10.9411	-12.9264	-12.1657	-7.52425	-1.42783	3.83475
KTN1	-3.84077	-4.57195	-3.57183	-1.03358	-0.547899	4.00184
BRD4	-2.34747	-2.95255	-5.57064	-1.92331	-0.851146	5.66675
