# Supplementary material for: Functional screening reveals HORMAD1-driven gene dependencies associated with translesion synthesis and replication stress tolerance
Source: Oncogene. 2022 Jun 29;41(32):3969–77. doi: 10.1038/s41388-022-02369-9 (PMC9355871; doi:10.1038/s41388-022-02369-9)
Supplement: Supplementary file 4 — Supplementary Table 3 [file 41388_2022_2369_MOESM4_ESM.xlsx]

## Sheet: Sheet1
	Z score				DE Z score
Mature Sanger ID	Parental DMSO	Parental DOX	HORMAD1 DMSO	HORMAD1 DOX	Parental DE -Z score	HORMAD1 DE-Z score
SDHAF2	-0.82	-1.41	-1.03	-3.77	-1.57	-8.73
XRCC1	-2.49	-2.23	-2.68	-4.78	2.32	-8.14
PRKAB1	0.47	0.8	0.85	-2.14	1.06	-8.13
EPHB3	-0.16	0.02	-0.64	-2.96	0.83	-7.32
TDP1	-3.64	-2.05	-2.84	-4.14	7.6	-6.06
NTHL1	-1.84	-0.57	-0.83	-2.43	5.54	-5.48
PCTK1	-1.81	-1.47	-2.5	-3.65	2.22	-5.39
IKBKE	-1.14	-1.29	-0.7	-2.29	0.19	-5.37
DCLRE1A	-0.2	-0.79	-0.98	-2.48	-1.88	-5.29
STK11	-2.83	-3.54	-2.02	-3.25	-1	-5.28
FAM46C	0.08	0.3	-0.52	-2.12	0.86	-5.26
MYLK2	-6.49	-4.54	-0.59	-2.16	10.29	-5.24
NLK	-2.46	-1.18	-1.94	-3.16	5.9	-5.22
MAST2	-1.67	-1.69	-0.16	-1.83	0.88	-5.21
WHSC1	-2.04	-0.77	-0.95	-2.41	5.64	-5.17
KIF5B	-0.06	-0.21	-0.09	-1.72	-0.36	-5.04
BCL11A	-0.09	-0.33	0.54	-1.24	-0.66	-5.01
PRKCN	-1.93	-1.71	-1.52	-2.75	1.87	-4.95
MNX1	-0.35	-0.31	-0.09	-1.66	0.45	-4.89
AATK	-0.08	0.13	-0.01	-1.53	0.88	-4.69
TFG	-1.52	-1.64	-2.02	-3.03	0.44	-4.68
PLAG1	0.59	0.86	0.21	-1.36	0.78	-4.67
RELA	-1.15	-1.4	-1.54	-2.62	-0.21	-4.54
NPR2	0.71	0.61	-0.09	-1.48	-0.6	-4.39
MAP3K5	-0.31	-0.38	-1.02	-2.15	0.01	-4.32
HMGN2P46	0.33	0.24	-0.6	-1.83	-0.36	-4.29
MAP2K4	0.6	0.83	0.92	-0.67	0.63	-4.25
GSK3A	-0.61	-0.52	-1.46	-2.42	0.75	-4.16
CTNNB1	1.11	1.38	1.45	-0.2	0.51	-4.04
ARK5	0.18	0.69	0.41	-0.97	1.81	-4.01
PTEN	-0.38	-0.53	-0.12	-1.34	-0.24	-3.95
COL4A3BP	0.25	0.33	0.38	-0.97	0.26	-3.95
VTI1A	1.01	1.53	1.26	-0.3	1.46	-3.93
MSH4	-1.85	-1.88	-1.91	-2.65	0.95	-3.87
BRIP1	0.35	0.83	-0.31	-1.44	1.66	-3.82
PNKP	-0.38	-0.29	-0.15	-1.31	0.63	-3.8
ATR	-0.78	-0.94	-1.05	-1.97	-0.08	-3.74
PRKAA2	-1.93	-0.24	-1.49	-2.29	7.05	-3.74
ILK	0.42	0.6	1.03	-0.4	0.53	-3.72
PSIP1	-1.54	-2.32	-0.14	-1.26	-1.87	-3.68
CCDC6	-0.02	0.04	0.02	-1.14	0.36	-3.67
FANCC	-1.43	-0.96	-1.28	-2.1	2.5	-3.64
KMT2C	-1.85	-2.47	-2.75	-3.18	-1.16	-3.6
NCOA1	-1.06	-1.5	-1.5	-2.22	-0.9	-3.52
PIP5K2B	-0.04	-0.21	-1.15	-1.96	-0.46	-3.51
FIP1L1	-1.59	-1.58	-2.12	-2.68	0.97	-3.49
RRM2B	-0.1	-0.41	-0.57	-1.51	-0.93	-3.47
PRF1	1.84	1.84	1.9	0.42	-0.83	-3.25
ERCC4	-1.04	-1.16	-2.56	-2.92	0.23	-3.25
TCF12	-2.1	-1.91	-0.53	-1.39	1.84	-3.25
POLH	0.57	0.54	1.2	-0.09	-0.3	-3.2
TOPBP1	-1	-1.14	-2.64	-2.96	0.13	-3.2
UCK1	0.07	0	-0.52	-1.36	-0.16	-3.19
PIK4CA	-2.28	-1.99	-2.01	-2.48	2.31	-3.19
CREBBP	-0.54	-0.53	0.01	-0.97	0.42	-3.18
CAMK4	0.38	0.7	0.35	-0.71	1.07	-3.17
MAPKAPK3	-2.78	-3.41	-2.88	-3.11	-0.73	-3.13
GPC3	-0.84	-0.99	-0.88	-1.61	-0.01	-3.12
BTK	-5.81	-1.88	-2.5	-2.82	16.98	-3.11
NEK1	0.17	0.31	-0.09	-1	0.52	-3.05
IRF4	0.22	-0.12	0.02	-0.91	-1.19	-3.04
DAXX	1.31	1.8	1.7	0.35	1.19	-3.03
IGF2R	0.72	0.91	1.06	-0.12	0.43	-3.01
