# Supplementary material for: Functional screening reveals HORMAD1-driven gene dependencies associated with translesion synthesis and replication stress tolerance
Source: Oncogene. 2022 Jun 29;41(32):3969–77. doi: 10.1038/s41388-022-02369-9 (PMC9355871; doi:10.1038/s41388-022-02369-9)
Supplement: Supplementary file 5 — Supplementary Table 4 [file 41388_2022_2369_MOESM5_ESM.xlsx]

## Sheet: function of 63 gene candidates
Mature Sanger ID	Full Name (NCBI Gene)	GO Biological Process	Protein Function (UniProt Annotation)
SDHAF2	succinate dehydrogenase complex assembly factor 2	Mitochondrial electron transport, succinate to ubiquinone (GO:0006121)	Plays an essential role in the assembly of succinate dehydrogenase (SDH), an enzyme complex (also referred to as respiratory complex II) that is a component of both the tricarboxylic acid (TCA) cycle and the mitochondrial electron transport chain, and which couples the oxidation of succinate to fumarate with the reduction of ubiquinone (coenzyme Q) to ubiquinol. Required for flavinylation (covale…
XRCC1	X-ray repair cross complementing 1	Base-excision repair (GO:0006284)	Involved in DNA single-strand break repair by mediating the assembly of DNA break repair protein complexes. Probably during DNA repair, negatively regulates ADP-ribose levels by modulating ADP-ribosyltransferase PARP1 activity.
PRKAB1	protein kinase AMP-activated non-catalytic subunit beta 1	Fatty acid biosynthetic process (GO:0006633)	Non-catalytic subunit of AMP-activated protein kinase (AMPK), an energy sensor protein kinase that plays a key role in regulating cellular energy metabolism. In response to reduction of intracellular ATP levels, AMPK activates energy-producing pathways and inhibits energy-consuming processes: inhibits protein, carbohydrate and lipid biosynthesis, as well as cell growth and proliferation. AMPK act…
EPHB3	EPH receptor B3	Angiogenesis (GO:0001525)	Receptor tyrosine kinase which binds promiscuously transmembrane ephrin-B family ligands residing on adjacent cells, leading to contact-dependent bidirectional signaling into neighboring cells. The signaling pathway downstream of the receptor is referred to as forward signaling while the signaling pathway downstream of the ephrin ligand is referred to as reverse signaling. Generally has an overla…
TDP1	tyrosyl-DNA phosphodiesterase 1	DNA repair (GO:0006281)	DNA repair enzyme that can remove a variety of covalent adducts from DNA through hydrolysis of a 3'-phosphodiester bond, giving rise to DNA with a free 3' phosphate. Catalyzes the hydrolysis of dead-end complexes between DNA and the topoisomerase I active site tyrosine residue. Hydrolyzes 3'-phosphoglycolates on protruding 3' ends on DNA double-strand breaks due to DNA damage by radiation and fre…
NTHL1	nth-like DNA glycosylase 1	Base-excision repair, AP site formation (GO:0006285)	Bifunctional DNA N-glycosylase with associated apurinic/apyrimidinic (AP) lyase function that catalyzes the first step in base excision repair (BER), the primary repair pathway for the repair of oxidative DNA damage. The DNA N-glycosylase activity releases the damaged DNA base from DNA by cleaving the N-glycosidic bond, leaving an AP site. The AP-lyase activity cleaves the phosphodiester bond 3' …
PCTK1	cyclin-dependent kinase 16	Exocytosis (GO:0006887)	Protein kinase that plays a role in vesicle-mediated transport processes and exocytosis. Regulates GH1 release by brain neurons. Phosphorylates NSF, and thereby regulates NSF oligomerization. Required for normal spermatogenesis. Regulates neuron differentiation and dendrite development (By similarity). Plays a role in the regulation of insulin secretion in response to changes in blood glucose lev…
IKBKE	inhibitor of nuclear factor kappa B kinase subunit epsilon	Cellular response to virus (GO:0098586)	Serine/threonine kinase that plays an essential role in regulating inflammatory responses to viral infection, through the activation of the type I IFN, NF-kappa-B and STAT signaling. Also involved in TNFA and inflammatory cytokines, like Interleukin-1, signaling. Following activation of viral RNA sensors, such as RIG-I-like receptors, associates with DDX3X and phosphorylates interferon regulatory…
DCLRE1A	DNA cross-link repair 1A	Interstrand cross-link repair (GO:0036297)	May be required for DNA interstrand cross-link repair. Also required for checkpoint mediated cell cycle arrest in early prophase in response to mitotic spindle poisons.
STK11	serine/threonine kinase 11	Activation of protein kinase activity (GO:0032147)	Tumor suppressor serine/threonine-protein kinase that controls the activity of AMP-activated protein kinase (AMPK) family members, thereby playing a role in various processes such as cell metabolism, cell polarity, apoptosis and DNA damage response. Acts by phosphorylating the T-loop of AMPK family proteins, thus promoting their activity: phosphorylates PRKAA1, PRKAA2, BRSK1, BRSK2, MARK1, MARK2,…
FAM46C	family with sequence similarity 46, member C	RNA adenylyltransferase activity (GO:1990817)	Nucleotidyltransferase that act as a non-canonical poly(A) RNA polymerase which enhances mRNA stability and gene expression. Mainly targets mRNAs encoding endoplasmic reticulum-targeted protein and may be involved in induction of cell death.
MYLK2	myosin light chain kinase 2	Cardiac muscle contraction (GO:0060048)	Implicated in the level of global muscle contraction and cardiac function. Phosphorylates a specific serine in the N-terminus of a myosin light chain.
NLK	nemo-like kinase	Regulation of cell differentiation (GO:0045595); Positive regulation of non-canonical Wnt signaling pathway (GO:2000052); Negative regulation of Wnt signaling pathway (GO:0030178)	Serine/threonine-protein kinase that regulates a number of transcription factors with key roles in cell fate determination. Positive effector of the non-canonical Wnt signaling pathway, acting downstream of WNT5A, MAP3K7/TAK1 and HIPK2. Activation of this pathway causes binding to and phosphorylation of the histone methyltransferase SETDB1. The NLK-SETDB1 complex subsequently interacts with PPARG…
MAST2	microtubule associated serine/threonine kinase 2	Cytoskeleton organization (GO:0007010)	Appears to link the dystrophin/utrophin network with microtubule filaments via the syntrophins. Phosphorylation of DMD or UTRN may modulate their affinities for associated proteins. Functions in a multi-protein complex in spermatid maturation. Regulates lipopolysaccharide-induced IL-12 synthesis in macrophages by forming a complex with TRAF6, resulting in the inhibition of TRAF6 NF-kappa-B activa…
WHSC1	nuclear receptor binding SET domain protein 2 (NSD2)	Regulation of transcription, DNA-templated (GO:0006355)	Histone methyltransferase with histone H3 'Lys-27' (H3K27me) methyltransferase activity.
KIF5B	kinesin family member 5B	Centrosome localization (GO:0051642)	Microtubule-dependent motor required for normal distribution of mitochondria and lysosomes. Can induce formation of neurite-like membrane protrusions in non-neuronal cells in a ZFYVE27-dependent manner (By similarity). Regulates centrosome and nuclear positioning during mitotic entry. During the G2 phase of the cell cycle in a BICD2-dependent manner, antagonizes dynein function and drives the sep…
BCL11A	BAF chromatin remodeling complex subunit BCL11A	Regulation of transcription, DNA-templated (GO:0006355)	Transcription factor associated with the BAF SWI/SNF chromatin remodeling complex (By similarity). Repressor of fetal hemoglobin (HbF) level (PubMed: 26375765). Involved in brain development (PubMed: 27453576). May play a role in hematopoiesis. Essential factor in lymphopoiesis required for B-cell formation in fetal liver. May function as a modulator of the transcriptional repression activity of …
PRKCN	protein kinase D3	B cell receptor signaling pathway (GO:0050853)	Converts transient diacylglycerol (DAG) signals into prolonged physiological effects, downstream of PKC. Involved in resistance to oxidative stress (By similarity).
MNX1	motor neuron and pancreas homeobox 1	Endocrine pancreas development (GO:0031018)	Putative transcription factor involved in pancreas development and function.
AATK	apoptosis-associated tyrosine kinase	Brain development (GO:0007420)	May be involved in neuronal differentiation.
TFG	trafficking from ER to golgi regulator	Endoplasmic reticulum to Golgi vesicle-mediated transport (GO:0006888)	Plays a role in the normal dynamic function of the endoplasmic reticulum (ER) and its associated microtubules (PubMed: 23479643, PubMed: 27813252). Required for secretory cargo traffic from the endoplasmic reticulum to the Golgi apparatus (PubMed: 21478858).
PLAG1	pleomorphic adenoma gene 1	Positive regulation of transcription by RNA polymerase II (GO:0045944)	Transcription factor whose activation results in up-regulation of target genes, such as IGFII, leading to uncontrolled cell proliferation: when overexpressed in cultured cells, higher proliferation rate and transformation are observed. Other target genes such as CRLF1, CRABP2, CRIP2, PIGF are strongly induced in cells with PLAG1 induction. Proto-oncogene whose ectopic expression can trigger the d…
RELA	RELA proto-oncogene, NF-kB subunit	Inflammatory response (GO:0006954)	NF-kappa-B is a pleiotropic transcription factor present in almost all cell types and is the endpoint of a series of signal transduction events that are initiated by a vast array of stimuli related to many biological processes such as inflammation, immunity, differentiation, cell growth, tumorigenesis and apoptosis. NF-kappa-B is a homo- or heterodimeric complex formed by the Rel-like domain-cont…
NPR2	natriuretic peptide receptor 2	cGMP biosynthetic process (GO:0006182)	Receptor for the C-type natriuretic peptide NPPC/CNP hormone. Has guanylate cyclase activity upon binding of its ligand. May play a role in the regulation of skeletal growth.
MAP3K5	mitogen-activated protein kinase kinase kinase 5	Innate immune response (GO:0045087)	Serine/threonine kinase which acts as an essential component of the MAP kinase signal transduction pathway. Plays an important role in the cascades of cellular responses evoked by changes in the environment. Mediates signaling for determination of cell fate such as differentiation and survival. Plays a crucial role in the apoptosis signal transduction pathway through mitochondria-dependent caspas…
HMGN2P46	high mobility group nucleosomal binding domain 2 pseudogene 46	NA	NA
MAP2K4	mitogen-activated protein kinase kinase 4	Activation of JUN kinase activity (GO:0007257)	Dual specificity protein kinase which acts as an essential component of the MAP kinase signal transduction pathway. Essential component of the stress-activated protein kinase/c-Jun N-terminal kinase (SAP/JNK) signaling pathway. With MAP2K7/MKK7, is the one of the only known kinase to directly activate the stress-activated protein kinase/c-Jun N-terminal kinases MAPK8/JNK1, MAPK9/JNK2 and MAPK10/J…
GSK3A	glycogen synthase kinase 3 alpha	Glucose homeostasis (GO:0042593)	Constitutively active protein kinase that acts as a negative regulator in the hormonal control of glucose homeostasis, Wnt signaling and regulation of transcription factors and microtubules, by phosphorylating and inactivating glycogen synthase (GYS1 or GYS2), CTNNB1/beta-catenin, APC and AXIN1 (PubMed: 11749387, PubMed: 17478001, PubMed: 19366350). Requires primed phosphorylation of the majority…
CTNNB1	catenin beta 1	Canonical Wnt signaling pathway (GO:0060070)	Key downstream component of the canonical Wnt signaling pathway. In the absence of Wnt, forms a complex with AXIN1, AXIN2, APC, CSNK1A1 and GSK3B that promotes phosphorylation on N-terminal Ser and Thr residues and ubiquitination of CTNNB1 via BTRC and its subsequent degradation by the proteasome. In the presence of Wnt ligand, CTNNB1 is not ubiquitinated and accumulates in the nucleus, where it …
ARK5	NUAK family kinase 1	Cellular homeostasis (GO:0019725)	Serine/threonine-protein kinase involved in various processes such as cell adhesion, regulation of cell ploidy and senescence, cell proliferation and tumor progression. Phosphorylates ATM, CASP6, LATS1, PPP1R12A and p53/TP53. Acts as a regulator of cellular senescence and cellular ploidy by mediating phosphorylation of 'Ser-464' of LATS1, thereby controlling its stability. Controls cell adhesion …
PTEN	phosphatase and tensin homolog	Negative regulation of cell population proliferation (GO:0008285); Negative regulation of cell migration (GO:0030336); Double-strand break repair (GO:0006302)	Tumor suppressor. Acts as a dual-specificity protein phosphatase, dephosphorylating tyrosine-, serine- and threonine-phosphorylated proteins. Also acts as a lipid phosphatase, removing the phosphate in the D3 position of the inositol ring from phosphatidylinositol 3,4,5-trisphosphate, phosphatidylinositol 3,4-diphosphate, phosphatidylinositol 3-phosphate and inositol 1,3,4,5-tetrakisphosphate wit…
COL4A3BP	ceramide transporter 1	Ceramide transport (GO:0035627);	Shelters ceramides and diacylglycerol lipids inside its START domain and mediates the intracellular trafficking of ceramides and diacylglycerol lipids in a non-vesicular manner.
VTI1A	vesicle transport through interaction with t-SNAREs 1A	Endoplasmic reticulum to Golgi vesicle-mediated transport (GO:0006888)	V-SNARE that mediates vesicle transport pathways through interactions with t-SNAREs on the target membrane. These interactions are proposed to mediate aspects of the specificity of vesicle trafficking and to promote fusion of the lipid bilayers. Involved in vesicular transport from the late endosomes to the trans-Golgi network. Along with VAMP7, involved in an non-conventional RAB1-dependent traf…
MSH4	mutS homolog 4	Reciprocal meiotic recombination (GO:0007131); Resolution of meiotic recombination intermediates (GO:0000712)	Involved in meiotic recombination. Required for reciprocal recombination and proper segregation of homologous chromosomes at meiosis.
BRIP1	BRCA1 interacting protein C-terminal helicase 1	Double-strand break repair (GO:0006302); DNA duplex unwinding (GO:0032508)	DNA-dependent ATPase and 5' to 3' DNA helicase required for the maintenance of chromosomal stability. Acts late in the Fanconi anemia pathway, after FANCD2 ubiquitination. Involved in the repair of DNA double-strand breaks by homologous recombination in a manner that depends on its association with BRCA1.
PNKP	polynucleotide kinase 3'-phosphatase	DNA damage response, detection of DNA damage (GO:0042769)	Plays a key role in the repair of DNA damage, functioning as part of both the non-homologous end-joining (NHEJ) and base excision repair (BER) pathways. Through its two catalytic activities, PNK ensures that DNA termini are compatible with extension and ligation by either removing 3'-phosphates from, or by phosphorylating 5'-hydroxyl groups on, the ribose sugar of the DNA backbone.
ATR	ATR serine/threonine kinase	DNA damage checkpoint (GO:0000077); Cellular response to DNA damage stimulus (GO:0006974)	Serine/threonine protein kinase which activates checkpoint signaling upon genotoxic stresses such as ionizing radiation (IR), ultraviolet light (UV), or DNA replication stalling, thereby acting as a DNA damage sensor. Recognizes the substrate consensus sequence [ST]-Q. Phosphorylates BRCA1, CHEK1, MCM2, RAD17, RPA2, SMC1 and p53/TP53, which collectively inhibit DNA replication and mitosis and pro…
PRKAA2	protein kinase AMP-activated catalytic subunit alpha 2	Energy homeostasis (GO:0097009); Regulation of circadian rhythm (GO:0042752); Regulation of microtubule cytoskeleton organization (GO:0070507)	Catalytic subunit of AMP-activated protein kinase (AMPK), an energy sensor protein kinase that plays a key role in regulating cellular energy metabolism. In response to reduction of intracellular ATP levels, AMPK activates energy-producing pathways and inhibits energy-consuming processes: inhibits protein, carbohydrate and lipid biosynthesis, as well as cell growth and proliferation. AMPK acts vi…
ILK	integrin-linked kinase	Integrin-mediated signaling pathway (GO:0007229); Cell-matrix adhesion (GO:0007160)	Receptor-proximal protein kinase regulating integrin-mediated signal transduction (PubMed: 8538749, PubMed: 9736715). May act as a mediator of inside-out integrin signaling. Focal adhesion protein part of the complex ILK-PINCH. This complex is considered to be one of the convergence points of integrin- and growth factor-signaling pathway. Could be implicated in mediating cell architecture, adhesi…
PSIP1	PC4 and SFRS1 interacting protein 1	NA	NA
CCDC6	coiled-coil domain containing 6	Cytoskeleton organization (GO:0007010)	NA
FANCC	Fanconi anemia, complementation group C	DNA repair (GO:0006281); Cellular response to oxidative stress (GO:0034599)	DNA repair protein that may operate in a postreplication repair or a cell cycle checkpoint function. May be implicated in interstrand DNA cross-link repair and in the maintenance of normal chromosome stability. Upon IFNG induction, may facilitate STAT1 activation by recruiting STAT1 to IFNGR1.
KMT2C	lysine (K)-specific methyltransferase 2C	Positive regulation of transcription by RNA polymerase II (GO:0045944); Histone H3-K4 methylation (GO:0051568)	Histone methyltransferase. Methylates 'Lys-4' of histone H3. H3 'Lys-4' methylation represents a specific tag for epigenetic transcriptional activation. Central component of the MLL2/3 complex, a coactivator complex of nuclear receptors, involved in transcriptional coactivation. KMT2C/MLL3 may be a catalytic subunit of this complex. May be involved in leukemogenesis and developmental disorder.
NCOA1	nuclear receptor coactivator 1	Positive regulation of transcription by RNA polymerase II (GO:0045944); Androgen receptor signaling pathway (GO:0030521)	Nuclear receptor coactivator that directly binds nuclear receptors and stimulates the transcriptional activities in a hormone-dependent fashion. Involved in the coactivation of different nuclear receptors, such as for steroids (PGR, GR and ER), retinoids (RXRs), thyroid hormone (TRs) and prostanoids (PPARs). Also involved in coactivation mediated by STAT3, STAT5A, STAT5B and STAT6 transcription f…
PIP5K2B	phosphatidylinositol-5-phosphate 4-kinase, type II, beta	Cell surface receptor signaling pathway (GO:0007166); Phosphatidylinositol phosphorylation (GO:0046854)	Participates in the biosynthesis of phosphatidylinositol 4,5-bisphosphate.
FIP1L1	factor interacting with PAPOLA and CPSF1	mRNA polyadenylation (GO:0006378)	Component of the cleavage and polyadenylation specificity factor (CPSF) complex that plays a key role in pre-mRNA 3'-end formation, recognizing the AAUAAA signal sequence and interacting with poly(A) polymerase and other factors to bring about cleavage and poly(A) addition. FIP1L1 contributes to poly(A) site recognition and stimulates poly(A) addition. Binds to U-rich RNA sequence elements surrou…
RRM2B	ribonucleotide reductase regulatory TP53 inducible subunit M2B	DNA repair (GO:0006281); Deoxyribonucleotide biosynthetic process (GO:0009263)	Plays a pivotal role in cell survival by repairing damaged DNA in a p53/TP53-dependent manner. Supplies deoxyribonucleotides for DNA repair in cells arrested at G1 or G2. Contains an iron-tyrosyl free radical center required for catalysis. Forms an active ribonucleotide reductase (RNR) complex with RRM1 which is expressed both in resting and proliferating cells in response to DNA damage.
PRF1	perforin 1	Apoptotic process (GO:0006915); Positive regulation of killing of cells of other organism (GO:0051712)	Plays a key role in secretory granule-dependent cell death, and in defense against virus-infected or neoplastic cells. Plays an important role in killing other cells that are recognized as non-self by the immune system, e.g. In transplant rejection or some forms of autoimmune disease. Can insert into the membrane of target cells in its calcium-bound form, oligomerize and form large pores. Promote…
ERCC4	ERCC excision repair 4, endonuclease catalytic subunit	DNA repair (GO:0006281); Nucleotide-excision repair involved in interstrand cross-link repair (GO:1901255)	Catalytic component of a structure-specific DNA repair endonuclease responsible for the 5-prime incision during DNA repair. Involved in homologous recombination that assists in removing interstrand cross-link.
TCF12	transcription factor 12	Positive regulation of transcription by RNA polymerase II (GO:0045944); Positive regulation of neuron differentiation (GO:0045666)	Transcriptional regulator. Involved in the initiation of neuronal differentiation. Activates transcription by binding to the E box (5'-CANNTG-3').
POLH	DNA polymerase eta	Error-prone translesion synthesis (GO:0042276); DNA synthesis involved in DNA repair (GO:0000731)	DNA polymerase specifically involved in the DNA repair by translesion synthesis (TLS) (PubMed: 10385124, PubMed: 11743006, PubMed: 24449906). Due to low processivity on both damaged and normal DNA, cooperates with the heterotetrameric (REV3L, REV7, POLD2 and POLD3) POLZ complex for complete bypass of DNA lesions. Inserts one or 2 nucleotide(s) opposite the lesion, the primer is further extended b…
TOPBP1	DNA topoisomerase II binding protein 1	DNA repair (GO:0006281); Mitotic DNA replication checkpoint (GO:0033314)	Required for DNA replication. Plays a role in the rescue of stalled replication forks and checkpoint control. Binds double-stranded DNA breaks and nicks as well as single-stranded DNA. Recruits the SWI/SNF chromatin remodeling complex to E2F1-responsive promoters. Down-regulates E2F1 activity and inhibits E2F1-dependent apoptosis during G1/S transition and after DNA damage. Induces a large increa…
UCK1	uridine-cytidine kinase 1	Phosphorylation (GO:0016310)	Phosphorylates uridine and cytidine to uridine monophosphate and cytidine monophosphate. Does not phosphorylate deoxyribonucleosides or purine ribonucleosides. Can use ATP or GTP as a phosphate donor. Can also phosphorylate cytidine and uridine nucleoside analogs such as 6-azauridine, 5-fluorouridine, 4-thiouridine, 5-bromouridine, N(4)-acetylcytidine, N(4)-benzoylcytidine, 5-fluorocytidine, 2-th…
PIK4CA	phosphatidylinositol 4-kinase alpha	Phosphatidylinositol-mediated signaling (GO:0048015)	Acts on phosphatidylinositol (PtdIns) in the first committed step in the production of the second messenger inositol-1,4,5,-trisphosphate.
CREBBP	CREB binding protein	Histone acetylation (GO:0016573); Positive regulation of transcription, DNA-templated (GO:0045893);	Acetylates histones, giving a specific tag for transcriptional activation. Also acetylates non-histone proteins, like NCOA3 and FOXO1. Binds specifically to phosphorylated CREB and enhances its transcriptional activity toward cAMP-responsive genes. Acts as a coactivator of ALX1. Acts as a circadian transcriptional coactivator which enhances the activity of the circadian transcriptional activators…
CAMK4	calcium/calmodulin-dependent protein kinase IV	Adaptive immune response (GO:0002250); Inflammatory response (GO:0006954)	Calcium/calmodulin-dependent protein kinase that operates in the calcium-triggered CaMKK-CaMK4 signaling cascade and regulates, mainly by phosphorylation, the activity of several transcription activators, such as CREB1, MEF2D, JUN and RORA, which play pivotal roles in immune response, inflammation, and memory consolidation. In the thymus, regulates the CD4(+)/CD8(+) double positive thymocytes sel…
MAPKAPK3	MAPK activated protein kinase 3	Regulation of inflammatory response (GO:0050727); Positive regulation of fibroblast migration (GO:0010763)	Stress-activated serine/threonine-protein kinase involved in cytokines production, endocytosis, cell migration, chromatin remodeling and transcriptional regulation. Following stress, it is phosphorylated and activated by MAP kinase p38-alpha/MAPK14, leading to phosphorylation of substrates. Phosphorylates serine in the peptide sequence, Hyd-X-R-X(2)-S, where Hyd is a large hydrophobic residue. MA…
GPC3	glypican 3	Regulation of canonical Wnt signaling pathway (GO:0060828 ); Regulation of non-canonical Wnt signaling pathway (GO:2000050);	Cell surface proteoglycan that bears heparan sulfate (PubMed: 14610063). Negatively regulates the hedgehog signaling pathway when attached via the GPI-anchor to the cell surface by competing with the hedgehog receptor PTC1 for binding to hedgehog proteins (By similarity). Binding to the hedgehog protein SHH triggers internalization of the complex by endocytosis and its subsequent lysosomal degrad…
BTK	Bruton tyrosine kinase	B cell receptor signaling pathway (GO:0050853); B cell activation (GO:0042113)	Non-receptor tyrosine kinase indispensable for B lymphocyte development, differentiation and signaling. Binding of antigen to the B-cell antigen receptor (BCR) triggers signaling that ultimately leads to B-cell activation. After BCR engagement and activation at the plasma membrane, phosphorylates PLCG2 at several sites, igniting the downstream signaling pathway through calcium mobilization, follo…
NEK1	NIMA-related kinase 1	DNA damage response, detection of DNA damage (GO:0042769)	Phosphorylates serines and threonines, but also appears to possess tyrosine kinase activity (PubMed: 20230784). Involved in DNA damage checkpoint control and for proper DNA damage repair (PubMed: 20230784). In response to injury that includes DNA damage, NEK1 phosphorylates VDAC1 to limit mitochondrial cell death (PubMed: 20230784). May be implicated in the control of meiosis (By similarity). Inv…
IRF4	interferon regulatory factor 4	Immune system process (GO:0002376); Positive regulation of transcription, DNA-templated (GO:0045893)	Transcriptional activator. Binds to the interferon-stimulated response element (ISRE) of the MHC class I promoter. Binds the immunoglobulin lambda light chain enhancer, together with PU.1. Probably plays a role in ISRE-targeted signal transduction mechanisms specific to lymphoid cells. Involved in CD8(+) dendritic cell differentiation by forming a complex with the BATF-JUNB heterodimer in immune …
DAXX	death-domain associated protein	Chromatin remodeling (GO:0006338); Negative regulation of transcription, DNA-templated (GO:0045892)	Transcription corepressor known to repress transcriptional potential of several sumoylated transcription factors. Down-regulates basal and activated transcription. Its transcription repressor activity is modulated by recruiting it to subnuclear compartments like the nucleolus or PML/POD/ND10 nuclear bodies through interactions with MCSR1 and PML, respectively. Seems to regulate transcription in P…
IGF2R	insulin-like growth factor 2 receptor	Lysosomal transport (GO:0007041); Insulin-like growth factor receptor signaling pathway (GO:0048009)	Transport of phosphorylated lysosomal enzymes from the Golgi complex and the cell surface to lysosomes. Lysosomal enzymes bearing phosphomannosyl residues bind specifically to mannose-6-phosphate receptors in the Golgi apparatus and the resulting receptor-ligand complex is transported to an acidic prelyosomal compartment where the low pH mediates the dissociation of the complex. This receptor als…
