# Supplementary material for: Functional screening reveals HORMAD1-driven gene dependencies associated with translesion synthesis and replication stress tolerance
Source: Oncogene. 2022 Jun 29;41(32):3969–77. doi: 10.1038/s41388-022-02369-9 (PMC9355871; doi:10.1038/s41388-022-02369-9)
Supplement: Supplementary file 6 — Supplementary Table 5 [file 41388_2022_2369_MOESM6_ESM.xlsx]

## Sheet: enrichment.RCTM
#term ID	term description	observed gene count	background gene count	false discovery rate	matching proteins in your network (IDs)	matching proteins in your network (labels)
HSA-3700989	Transcriptional Regulation by TP53	13	359	4.88e-08	ENSP00000229328,ENSP00000251810,ENSP00000259008,ENSP00000260810,ENSP00000261402,ENSP00000262367,ENSP00000289081,ENSP00000324856,ENSP00000343741,ENSP00000360290,ENSP00000361021,ENSP00000363668,ENSP00000482548	ATR,BRIP1,CREBBP,DAXX,FANCC,NUAK1,PIP4K2B,PRKAA2,PRKAB1,PTEN,RRM2B,STK11,TOPBP1
HSA-73894	DNA Repair	12	290	4.88e-08	ENSP00000219066,ENSP00000259008,ENSP00000260810,ENSP00000262887,ENSP00000289081,ENSP00000310520,ENSP00000323511,ENSP00000337353,ENSP00000343741,ENSP00000355185,ENSP00000361310,ENSP00000372351	ATR,BRIP1,DCLRE1A,ERCC4,FANCC,NTHL1,PNKP,POLH,TDP1,TOPBP1,WHSC1,XRCC1
HSA-5633007	Regulation of TP53 Activity	9	159	3.75e-07	ENSP00000229328,ENSP00000259008,ENSP00000260810,ENSP00000261402,ENSP00000324856,ENSP00000343741,ENSP00000360290,ENSP00000363668,ENSP00000482548	ATR,BRIP1,DAXX,NUAK1,PIP4K2B,PRKAA2,PRKAB1,STK11,TOPBP1
HSA-5693532	DNA Double-Strand Break Repair	8	147	2.7e-06	ENSP00000259008,ENSP00000260810,ENSP00000262887,ENSP00000310520,ENSP00000337353,ENSP00000343741,ENSP00000361310,ENSP00000372351	ATR,BRIP1,ERCC4,POLH,TDP1,TOPBP1,WHSC1,XRCC1
HSA-6804756	Regulation of TP53 Activity through Phosphorylation	7	92	2.7e-06	ENSP00000229328,ENSP00000259008,ENSP00000260810,ENSP00000261402,ENSP00000324856,ENSP00000343741,ENSP00000360290	ATR,BRIP1,NUAK1,PRKAA2,PRKAB1,STK11,TOPBP1
HSA-73857	RNA Polymerase II Transcription	18	1233	2.7e-06	ENSP00000229328,ENSP00000251810,ENSP00000259008,ENSP00000260810,ENSP00000261402,ENSP00000262189,ENSP00000262367,ENSP00000282356,ENSP00000289081,ENSP00000324856,ENSP00000336752,ENSP00000343741,ENSP00000344456,ENSP00000360290,ENSP00000361021,ENSP00000363668,ENSP00000388940,ENSP00000482548	ATR,BRIP1,CAMK4,CREBBP,CTNNB1,DAXX,FANCC,FIP1L1,KMT2C,NUAK1,PIP4K2B,PRKAA2,PRKAB1,PTEN,RRM2B,STK11,TCF12,TOPBP1
HSA-212436	Generic Transcription Pathway	17	1112	2.71e-06	ENSP00000229328,ENSP00000251810,ENSP00000259008,ENSP00000260810,ENSP00000261402,ENSP00000262189,ENSP00000262367,ENSP00000282356,ENSP00000289081,ENSP00000324856,ENSP00000343741,ENSP00000344456,ENSP00000360290,ENSP00000361021,ENSP00000363668,ENSP00000388940,ENSP00000482548	ATR,BRIP1,CAMK4,CREBBP,CTNNB1,DAXX,FANCC,KMT2C,NUAK1,PIP4K2B,PRKAA2,PRKAB1,PTEN,RRM2B,STK11,TCF12,TOPBP1
HSA-5693538	Homology Directed Repair	7	119	7.16e-06	ENSP00000259008,ENSP00000260810,ENSP00000262887,ENSP00000310520,ENSP00000343741,ENSP00000361310,ENSP00000372351	ATR,BRIP1,ERCC4,POLH,TOPBP1,WHSC1,XRCC1
HSA-74160	Gene expression (Transcription)	18	1366	7.16e-06	ENSP00000229328,ENSP00000251810,ENSP00000259008,ENSP00000260810,ENSP00000261402,ENSP00000262189,ENSP00000262367,ENSP00000282356,ENSP00000289081,ENSP00000324856,ENSP00000336752,ENSP00000343741,ENSP00000344456,ENSP00000360290,ENSP00000361021,ENSP00000363668,ENSP00000388940,ENSP00000482548	ATR,BRIP1,CAMK4,CREBBP,CTNNB1,DAXX,FANCC,FIP1L1,KMT2C,NUAK1,PIP4K2B,PRKAA2,PRKAB1,PTEN,RRM2B,STK11,TCF12,TOPBP1
HSA-5693567	HDR through Homologous Recombination (HRR) or Single Strand Annealing (SSA)	6	113	8.38e-05	ENSP00000259008,ENSP00000260810,ENSP00000310520,ENSP00000343741,ENSP00000361310,ENSP00000372351	ATR,BRIP1,ERCC4,POLH,TOPBP1,WHSC1
HSA-5685938	HDR through Single Strand Annealing (SSA)	4	36	0.00028	ENSP00000259008,ENSP00000260810,ENSP00000310520,ENSP00000343741	ATR,BRIP1,ERCC4,TOPBP1
HSA-6783310	Fanconi Anemia Pathway	4	37	0.00029	ENSP00000289081,ENSP00000310520,ENSP00000343741,ENSP00000355185	ATR,DCLRE1A,ERCC4,FANCC
HSA-1592230	Mitochondrial biogenesis	5	92	0.00043	ENSP00000229328,ENSP00000262367,ENSP00000282356,ENSP00000360290,ENSP00000385216	CAMK4,CREBBP,NCOA1,PRKAA2,PRKAB1
HSA-166016	Toll Like Receptor 4 (TLR4) Cascade	5	126	0.0017	ENSP00000384273,ENSP00000396467,ENSP00000410402,ENSP00000464030,ENSP00000483570	BTK,IKBKE,MAP2K4,MAPKAPK3,RELA
HSA-5685942	HDR through Homologous Recombination (HRR)	4	65	0.0018	ENSP00000259008,ENSP00000260810,ENSP00000343741,ENSP00000361310	ATR,BRIP1,POLH,TOPBP1
HSA-8953897	Cellular responses to external stimuli	8	459	0.0027	ENSP00000229328,ENSP00000262367,ENSP00000343741,ENSP00000351908,ENSP00000360290,ENSP00000384273,ENSP00000396467,ENSP00000410402	ATR,CREBBP,MAP2K4,MAP3K5,MAPKAPK3,PRKAA2,PRKAB1,RELA
HSA-168898	Toll-like Receptor Cascades	5	151	0.0032	ENSP00000384273,ENSP00000396467,ENSP00000410402,ENSP00000464030,ENSP00000483570	BTK,IKBKE,MAP2K4,MAPKAPK3,RELA
HSA-2990846	SUMOylation	5	160	0.0032	ENSP00000262367,ENSP00000363668,ENSP00000384273,ENSP00000385216,ENSP00000464030	CREBBP,DAXX,IKBKE,NCOA1,RELA
HSA-3108232	SUMO E3 ligases SUMOylate target proteins	5	154	0.0032	ENSP00000262367,ENSP00000363668,ENSP00000384273,ENSP00000385216,ENSP00000464030	CREBBP,DAXX,IKBKE,NCOA1,RELA
HSA-380972	Energy dependent regulation of mTOR by LKB1-AMPK	3	29	0.0032	ENSP00000229328,ENSP00000324856,ENSP00000360290	PRKAA2,PRKAB1,STK11
HSA-5628897	TP53 Regulates Metabolic Genes	4	83	0.0032	ENSP00000229328,ENSP00000251810,ENSP00000360290,ENSP00000361021	PRKAA2,PRKAB1,PTEN,RRM2B
HSA-5693607	Processing of DNA double-strand break ends	4	81	0.0032	ENSP00000259008,ENSP00000260810,ENSP00000343741,ENSP00000372351	ATR,BRIP1,TOPBP1,WHSC1
HSA-69473	G2/M DNA damage checkpoint	4	78	0.0032	ENSP00000259008,ENSP00000260810,ENSP00000343741,ENSP00000372351	ATR,BRIP1,TOPBP1,WHSC1
HSA-3134973	LRR FLII-interacting protein 1 (LRRFIP1) activates type I IFN production	2	5	0.0035	ENSP00000262367,ENSP00000344456	CREBBP,CTNNB1
HSA-165159	mTOR signalling	3	39	0.0042	ENSP00000229328,ENSP00000324856,ENSP00000360290	PRKAA2,PRKAB1,STK11
HSA-166058	MyD88:MAL(TIRAP) cascade initiated on plasma membrane	4	94	0.0042	ENSP00000384273,ENSP00000396467,ENSP00000410402,ENSP00000483570	BTK,MAP2K4,MAPKAPK3,RELA
HSA-166166	MyD88-independent TLR4 cascade	4	96	0.0042	ENSP00000384273,ENSP00000396467,ENSP00000410402,ENSP00000464030	IKBKE,MAP2K4,MAPKAPK3,RELA
HSA-168164	Toll Like Receptor 3 (TLR3) Cascade	4	95	0.0042	ENSP00000384273,ENSP00000396467,ENSP00000410402,ENSP00000464030	IKBKE,MAP2K4,MAPKAPK3,RELA
HSA-168179	Toll Like Receptor TLR1:TLR2 Cascade	4	97	0.0042	ENSP00000384273,ENSP00000396467,ENSP00000410402,ENSP00000483570	BTK,MAP2K4,MAPKAPK3,RELA
HSA-168188	Toll Like Receptor TLR6:TLR2 Cascade	4	94	0.0042	ENSP00000384273,ENSP00000396467,ENSP00000410402,ENSP00000483570	BTK,MAP2K4,MAPKAPK3,RELA
HSA-181438	Toll Like Receptor 2 (TLR2) Cascade	4	97	0.0042	ENSP00000384273,ENSP00000396467,ENSP00000410402,ENSP00000483570	BTK,MAP2K4,MAPKAPK3,RELA
HSA-3899300	SUMOylation of transcription cofactors	3	41	0.0042	ENSP00000262367,ENSP00000363668,ENSP00000385216	CREBBP,DAXX,NCOA1
HSA-5649702	APEX1-Independent Resolution of AP Sites via the Single Nucleotide Replacement Pathway	2	7	0.0042	ENSP00000262887,ENSP00000323511	PNKP,XRCC1
HSA-5693579	Homologous DNA Pairing and Strand Exchange	3	41	0.0042	ENSP00000259008,ENSP00000260810,ENSP00000343741	ATR,BRIP1,TOPBP1
HSA-5693616	Presynaptic phase of homologous DNA pairing and strand exchange	3	38	0.0042	ENSP00000259008,ENSP00000260810,ENSP00000343741	ATR,BRIP1,TOPBP1
HSA-73884	Base Excision Repair	3	36	0.0042	ENSP00000219066,ENSP00000262887,ENSP00000323511	NTHL1,PNKP,XRCC1
HSA-73933	Resolution of Abasic Sites (AP sites)	3	36	0.0042	ENSP00000219066,ENSP00000262887,ENSP00000323511	NTHL1,PNKP,XRCC1
HSA-937061	TRIF(TICAM1)-mediated TLR4 signaling	4	96	0.0042	ENSP00000384273,ENSP00000396467,ENSP00000410402,ENSP00000464030	IKBKE,MAP2K4,MAPKAPK3,RELA
HSA-163680	AMPK inhibits chREBP transcriptional activation activity	2	8	0.0046	ENSP00000324856,ENSP00000360290	PRKAA2,STK11
HSA-3214841	PKMTs methylate histone lysines	3	47	0.0054	ENSP00000262189,ENSP00000372351,ENSP00000384273	KMT2C,RELA,WHSC1
HSA-2151209	Activation of PPARGC1A (PGC-1alpha) by phosphorylation	2	10	0.0064	ENSP00000229328,ENSP00000360290	PRKAA2,PRKAB1
HSA-4755510	SUMOylation of immune response proteins	2	10	0.0064	ENSP00000384273,ENSP00000464030	IKBKE,RELA
HSA-2151201	Transcriptional activation of mitochondrial biogenesis	3	53	0.0071	ENSP00000262367,ENSP00000282356,ENSP00000385216	CAMK4,CREBBP,NCOA1
HSA-3247509	Chromatin modifying enzymes	5	238	0.0095	ENSP00000262189,ENSP00000262367,ENSP00000372351,ENSP00000384273,ENSP00000385216	CREBBP,KMT2C,NCOA1,RELA,WHSC1
HSA-4839726	Chromatin organization	5	238	0.0095	ENSP00000262189,ENSP00000262367,ENSP00000372351,ENSP00000384273,ENSP00000385216	CREBBP,KMT2C,NCOA1,RELA,WHSC1
HSA-1834949	Cytosolic sensors of pathogen-associated DNA	3	62	0.0102	ENSP00000262367,ENSP00000344456,ENSP00000384273	CREBBP,CTNNB1,RELA
HSA-918233	TRAF3-dependent IRF activation pathway	2	14	0.0102	ENSP00000262367,ENSP00000464030	CREBBP,IKBKE
HSA-1643685	Disease	10	1018	0.0114	ENSP00000222330,ENSP00000262367,ENSP00000282356,ENSP00000344456,ENSP00000361021,ENSP00000370109,ENSP00000377836,ENSP00000384273,ENSP00000410402,ENSP00000483570	BTK,CAMK4,CREBBP,CTNNB1,GPC3,GSK3A,MAP2K4,PSIP1,PTEN,RELA
HSA-69481	G2/M Checkpoints	4	148	0.0114	ENSP00000259008,ENSP00000260810,ENSP00000343741,ENSP00000372351	ATR,BRIP1,TOPBP1,WHSC1
HSA-2262752	Cellular responses to stress	6	384	0.0117	ENSP00000262367,ENSP00000343741,ENSP00000351908,ENSP00000384273,ENSP00000396467,ENSP00000410402	ATR,CREBBP,MAP2K4,MAP3K5,MAPKAPK3,RELA
HSA-1368082	RORA activates gene expression	2	18	0.0145	ENSP00000262367,ENSP00000385216	CREBBP,NCOA1
HSA-2559583	Cellular Senescence	4	161	0.0145	ENSP00000351908,ENSP00000384273,ENSP00000396467,ENSP00000410402	MAP2K4,MAP3K5,MAPKAPK3,RELA
HSA-168928	DDX58/IFIH1-mediated induction of interferon-alpha/beta	3	76	0.0155	ENSP00000262367,ENSP00000384273,ENSP00000464030	CREBBP,IKBKE,RELA
HSA-1852241	Organelle biogenesis and maintenance	5	287	0.0174	ENSP00000229328,ENSP00000262367,ENSP00000282356,ENSP00000360290,ENSP00000385216	CAMK4,CREBBP,NCOA1,PRKAA2,PRKAB1
HSA-5621575	CD209 (DC-SIGN) signaling	2	21	0.0178	ENSP00000262367,ENSP00000384273	CREBBP,RELA
HSA-381340	Transcriptional regulation of white adipocyte differentiation	3	83	0.0187	ENSP00000262367,ENSP00000384273,ENSP00000385216	CREBBP,NCOA1,RELA
HSA-1483255	PI Metabolism	3	84	0.019	ENSP00000255882,ENSP00000361021,ENSP00000482548	PI4KA,PIP4K2B,PTEN
HSA-168142	Toll Like Receptor 10 (TLR10) Cascade	3	84	0.019	ENSP00000384273,ENSP00000396467,ENSP00000410402	MAP2K4,MAPKAPK3,RELA
HSA-168176	Toll Like Receptor 5 (TLR5) Cascade	3	84	0.019	ENSP00000384273,ENSP00000396467,ENSP00000410402	MAP2K4,MAPKAPK3,RELA
HSA-975871	MyD88 cascade initiated on plasma membrane	3	84	0.019	ENSP00000384273,ENSP00000396467,ENSP00000410402	MAP2K4,MAPKAPK3,RELA
HSA-5260271	Diseases of Immune System	2	24	0.0205	ENSP00000384273,ENSP00000483570	BTK,RELA
HSA-5602358	Diseases associated with the TLR signaling cascade	2	24	0.0205	ENSP00000384273,ENSP00000483570	BTK,RELA
HSA-975138	TRAF6 mediated induction of NFkB and MAP kinases upon TLR7/8 or 9 activation	3	91	0.0214	ENSP00000384273,ENSP00000396467,ENSP00000410402	MAP2K4,MAPKAPK3,RELA
HSA-168181	Toll Like Receptor 7/8 (TLR7/8) Cascade	3	92	0.0217	ENSP00000384273,ENSP00000396467,ENSP00000410402	MAP2K4,MAPKAPK3,RELA
HSA-2559580	Oxidative Stress Induced Senescence	3	92	0.0217	ENSP00000351908,ENSP00000396467,ENSP00000410402	MAP2K4,MAP3K5,MAPKAPK3
HSA-975155	MyD88 dependent cascade initiated on endosome	3	92	0.0217	ENSP00000384273,ENSP00000396467,ENSP00000410402	MAP2K4,MAPKAPK3,RELA
HSA-1368108	BMAL1:CLOCK,NPAS2 activates circadian gene expression	2	27	0.0231	ENSP00000262367,ENSP00000385216	CREBBP,NCOA1
HSA-168138	Toll Like Receptor 9 (TLR9) Cascade	3	96	0.0231	ENSP00000384273,ENSP00000396467,ENSP00000410402	MAP2K4,MAPKAPK3,RELA
HSA-375170	CDO in myogenesis	2	28	0.024	ENSP00000344456,ENSP00000388940	CTNNB1,TCF12
HSA-525793	Myogenesis	2	28	0.024	ENSP00000344456,ENSP00000388940	CTNNB1,TCF12
HSA-933541	TRAF6 mediated IRF7 activation	2	28	0.024	ENSP00000262367,ENSP00000464030	CREBBP,IKBKE
HSA-162582	Signal Transduction	16	2605	0.0358	ENSP00000222330,ENSP00000229328,ENSP00000262367,ENSP00000282356,ENSP00000307078,ENSP00000324856,ENSP00000344456,ENSP00000360290,ENSP00000361021,ENSP00000377836,ENSP00000384273,ENSP00000384625,ENSP00000385216,ENSP00000396467,ENSP00000482548,ENSP00000483570	BTK,CAMK4,CREBBP,CTNNB1,GPC3,GSK3A,KIF5B,MAPKAPK3,NCOA1,NLK,PIP4K2B,PRKAA2,PRKAB1,PTEN,RELA,STK11
HSA-2426168	Activation of gene expression by SREBF (SREBP)	2	40	0.0439	ENSP00000262367,ENSP00000385216	CREBBP,NCOA1
HSA-2454202	Fc epsilon receptor (FCERI) signaling	3	126	0.0439	ENSP00000384273,ENSP00000410402,ENSP00000483570	BTK,MAP2K4,RELA
HSA-556833	Metabolism of lipids	7	721	0.0439	ENSP00000255882,ENSP00000262367,ENSP00000360290,ENSP00000361021,ENSP00000368356,ENSP00000385216,ENSP00000482548	CREBBP,NCOA1,PI4KA,PIP4K2B,PRKAA2,PRKD3,PTEN

## Sheet: enrichment.KEGG
#term ID	term description	observed gene count	background gene count	false discovery rate	matching proteins in your network (IDs)	matching proteins in your network (labels)
hsa03460	Fanconi anemia pathway	5	51	0.00014	ENSP00000259008,ENSP00000289081,ENSP00000310520,ENSP00000343741,ENSP00000361310	ATR,BRIP1,ERCC4,FANCC,POLH
hsa04068	FoxO signaling pathway	6	130	0.00034	ENSP00000229328,ENSP00000262367,ENSP00000324856,ENSP00000360290,ENSP00000361021,ENSP00000384625	CREBBP,NLK,PRKAA2,PRKAB1,PTEN,STK11
hsa04211	Longevity regulating pathway	5	88	0.00057	ENSP00000229328,ENSP00000282356,ENSP00000324856,ENSP00000360290,ENSP00000384273	CAMK4,PRKAA2,PRKAB1,RELA,STK11
hsa04920	Adipocytokine signaling pathway	4	69	0.0029	ENSP00000229328,ENSP00000324856,ENSP00000360290,ENSP00000384273	PRKAA2,PRKAB1,RELA,STK11
hsa04921	Oxytocin signaling pathway	5	149	0.0029	ENSP00000229328,ENSP00000282356,ENSP00000341083,ENSP00000360290,ENSP00000365162	CAMK4,MYLK2,NPR2,PRKAA2,PRKAB1
hsa04932	Non-alcoholic fatty liver disease (NAFLD)	5	149	0.0029	ENSP00000222330,ENSP00000229328,ENSP00000351908,ENSP00000360290,ENSP00000384273	GSK3A,MAP3K5,PRKAA2,PRKAB1,RELA
hsa05161	Hepatitis B	5	142	0.0029	ENSP00000262367,ENSP00000361021,ENSP00000384273,ENSP00000410402,ENSP00000464030	CREBBP,IKBKE,MAP2K4,PTEN,RELA
hsa05418	Fluid shear stress and atherosclerosis	5	133	0.0029	ENSP00000344456,ENSP00000351908,ENSP00000360290,ENSP00000384273,ENSP00000410402	CTNNB1,MAP2K4,MAP3K5,PRKAA2,RELA
hsa04010	MAPK signaling pathway	6	293	0.0046	ENSP00000351908,ENSP00000363668,ENSP00000384273,ENSP00000384625,ENSP00000396467,ENSP00000410402	DAXX,MAP2K4,MAP3K5,MAPKAPK3,NLK,RELA
hsa05167	Kaposi's sarcoma-associated herpesvirus infection	5	183	0.0046	ENSP00000262367,ENSP00000344456,ENSP00000384273,ENSP00000410402,ENSP00000464030	CREBBP,CTNNB1,IKBKE,MAP2K4,RELA
hsa05215	Prostate cancer	4	97	0.0046	ENSP00000262367,ENSP00000344456,ENSP00000361021,ENSP00000384273	CREBBP,CTNNB1,PTEN,RELA
hsa05216	Thyroid cancer	3	37	0.0046	ENSP00000240851,ENSP00000263102,ENSP00000344456	CCDC6,CTNNB1,TFG
hsa04931	Insulin resistance	4	107	0.0049	ENSP00000229328,ENSP00000360290,ENSP00000361021,ENSP00000384273	PRKAA2,PRKAB1,PTEN,RELA
hsa05165	Human papillomavirus infection	6	317	0.0059	ENSP00000262367,ENSP00000343741,ENSP00000344456,ENSP00000361021,ENSP00000384273,ENSP00000464030	ATR,CREBBP,CTNNB1,IKBKE,PTEN,RELA
hsa04210	Apoptosis	4	135	0.0094	ENSP00000351908,ENSP00000363668,ENSP00000384273,ENSP00000398568	DAXX,MAP3K5,PRF1,RELA
hsa04371	Apelin signaling pathway	4	133	0.0094	ENSP00000229328,ENSP00000282356,ENSP00000360290,ENSP00000365162	CAMK4,MYLK2,PRKAA2,PRKAB1
hsa05213	Endometrial cancer	3	58	0.0094	ENSP00000344456,ENSP00000361021,ENSP00000379975	CTNNB1,ILK,PTEN
hsa05166	HTLV-I infection	5	250	0.0107	ENSP00000262367,ENSP00000343741,ENSP00000344456,ENSP00000384273,ENSP00000410402	ATR,CREBBP,CTNNB1,MAP2K4,RELA
hsa05200	Pathways in cancer	7	515	0.0107	ENSP00000240851,ENSP00000262367,ENSP00000263102,ENSP00000344456,ENSP00000361021,ENSP00000384273,ENSP00000385216	CCDC6,CREBBP,CTNNB1,NCOA1,PTEN,RELA,TFG
hsa04115	p53 signaling pathway	3	68	0.0113	ENSP00000251810,ENSP00000343741,ENSP00000361021	ATR,PTEN,RRM2B
hsa04520	Adherens junction	3	71	0.0121	ENSP00000262367,ENSP00000344456,ENSP00000384625	CREBBP,CTNNB1,NLK
hsa00562	Inositol phosphate metabolism	3	73	0.0125	ENSP00000255882,ENSP00000361021,ENSP00000482548	PI4KA,PIP4K2B,PTEN
hsa04530	Tight junction	4	167	0.0139	ENSP00000229328,ENSP00000324856,ENSP00000351908,ENSP00000360290	MAP3K5,PRKAA2,PRKAB1,STK11
hsa05164	Influenza A	4	168	0.0139	ENSP00000262367,ENSP00000384273,ENSP00000410402,ENSP00000464030	CREBBP,IKBKE,MAP2K4,RELA
hsa05168	Herpes simplex infection	4	181	0.017	ENSP00000262367,ENSP00000363668,ENSP00000384273,ENSP00000464030	CREBBP,DAXX,IKBKE,RELA
hsa04510	Focal adhesion	4	197	0.022	ENSP00000344456,ENSP00000361021,ENSP00000365162,ENSP00000379975	CTNNB1,ILK,MYLK2,PTEN
hsa04070	Phosphatidylinositol signaling system	3	97	0.0221	ENSP00000255882,ENSP00000361021,ENSP00000482548	PI4KA,PIP4K2B,PTEN
hsa04922	Glucagon signaling pathway	3	100	0.0232	ENSP00000229328,ENSP00000262367,ENSP00000360290	CREBBP,PRKAA2,PRKAB1
hsa04620	Toll-like receptor signaling pathway	3	102	0.0236	ENSP00000384273,ENSP00000410402,ENSP00000464030	IKBKE,MAP2K4,RELA
hsa04710	Circadian rhythm	2	30	0.0236	ENSP00000229328,ENSP00000360290	PRKAA2,PRKAB1
hsa04668	TNF signaling pathway	3	108	0.0258	ENSP00000351908,ENSP00000384273,ENSP00000410402	MAP2K4,MAP3K5,RELA
hsa03410	Base excision repair	2	33	0.0261	ENSP00000219066,ENSP00000262887	NTHL1,XRCC1
hsa04071	Sphingolipid signaling pathway	3	116	0.0287	ENSP00000351908,ENSP00000361021,ENSP00000384273	MAP3K5,PTEN,RELA
hsa04722	Neurotrophin signaling pathway	3	116	0.0287	ENSP00000282356,ENSP00000351908,ENSP00000384273	CAMK4,MAP3K5,RELA
hsa04919	Thyroid hormone signaling pathway	3	115	0.0287	ENSP00000262367,ENSP00000344456,ENSP00000385216	CREBBP,CTNNB1,NCOA1
hsa04152	AMPK signaling pathway	3	120	0.0295	ENSP00000229328,ENSP00000324856,ENSP00000360290	PRKAA2,PRKAB1,STK11
hsa03440	Homologous recombination	2	40	0.0313	ENSP00000259008,ENSP00000260810	BRIP1,TOPBP1
hsa04140	Autophagy - animal	3	125	0.0313	ENSP00000324856,ENSP00000360290,ENSP00000361021	PRKAA2,PTEN,STK11
hsa04380	Osteoclast differentiation	3	124	0.0313	ENSP00000282356,ENSP00000384273,ENSP00000483570	BTK,CAMK4,RELA
hsa04310	Wnt signaling pathway	3	143	0.0423	ENSP00000262367,ENSP00000344456,ENSP00000384625	CREBBP,CTNNB1,NLK
hsa04150	mTOR signaling pathway	3	148	0.0439	ENSP00000324856,ENSP00000360290,ENSP00000361021	PRKAA2,PTEN,STK11
hsa05014	Amyotrophic lateral sclerosis (ALS)	2	50	0.0439	ENSP00000351908,ENSP00000363668	DAXX,MAP3K5
hsa05224	Breast cancer	3	147	0.0439	ENSP00000344456,ENSP00000361021,ENSP00000385216	CTNNB1,NCOA1,PTEN
hsa04218	Cellular senescence	3	156	0.0484	ENSP00000343741,ENSP00000361021,ENSP00000384273	ATR,PTEN,RELA

## Sheet: enrichment.Function
#term ID	term description	observed gene count	background gene count	false discovery rate	matching proteins in your network (IDs)	matching proteins in your network (labels)
GO:0016772	transferase activity, transferring phosphorus-containing groups	29	982	8.49e-19	ENSP00000222330,ENSP00000229328,ENSP00000255882,ENSP00000261402,ENSP00000276052,ENSP00000282356,ENSP00000323511,ENSP00000324196,ENSP00000324856,ENSP00000332118,ENSP00000341083,ENSP00000343741,ENSP00000349437,ENSP00000351908,ENSP00000354671,ENSP00000358458,ENSP00000360290,ENSP00000361285,ENSP00000361310,ENSP00000365162,ENSP00000368356,ENSP00000379975,ENSP00000384625,ENSP00000396467,ENSP00000410402…	AATK,ATR,BTK,CAMK4,CDK16,EPHB3,FAM46C,GSK3A,IGF2R,IKBKE,ILK,MAP2K4,MAP3K5,MAPKAPK3,MAST2,MYLK2,NEK1,NLK,NPR2,NUAK1,PI4KA,PIP4K2B,PNKP,POLH,PRKAA2,PRKAB1,PRKD3,STK11,UCK1
GO:0016301	kinase activity	27	835	1.73e-18	ENSP00000222330,ENSP00000229328,ENSP00000255882,ENSP00000261402,ENSP00000276052,ENSP00000282356,ENSP00000323511,ENSP00000324196,ENSP00000324856,ENSP00000332118,ENSP00000341083,ENSP00000343741,ENSP00000349437,ENSP00000351908,ENSP00000354671,ENSP00000360290,ENSP00000361285,ENSP00000365162,ENSP00000368356,ENSP00000379975,ENSP00000384625,ENSP00000396467,ENSP00000410402,ENSP00000424757,ENSP00000464030…	AATK,ATR,BTK,CAMK4,CDK16,EPHB3,GSK3A,IGF2R,IKBKE,ILK,MAP2K4,MAP3K5,MAPKAPK3,MAST2,MYLK2,NEK1,NLK,NPR2,NUAK1,PI4KA,PIP4K2B,PNKP,PRKAA2,PRKAB1,PRKD3,STK11,UCK1
GO:0016773	phosphotransferase activity, alcohol group as acceptor	26	767	2.44e-18	ENSP00000222330,ENSP00000229328,ENSP00000255882,ENSP00000261402,ENSP00000276052,ENSP00000282356,ENSP00000323511,ENSP00000324196,ENSP00000324856,ENSP00000332118,ENSP00000341083,ENSP00000343741,ENSP00000349437,ENSP00000351908,ENSP00000354671,ENSP00000360290,ENSP00000365162,ENSP00000368356,ENSP00000379975,ENSP00000384625,ENSP00000396467,ENSP00000410402,ENSP00000424757,ENSP00000464030,ENSP00000482548…	AATK,ATR,BTK,CAMK4,CDK16,EPHB3,GSK3A,IGF2R,IKBKE,ILK,MAP2K4,MAP3K5,MAPKAPK3,MAST2,MYLK2,NEK1,NLK,NPR2,NUAK1,PI4KA,PIP4K2B,PNKP,PRKAA2,PRKAB1,PRKD3,STK11
GO:0004672	protein kinase activity	23	635	1.29e-16	ENSP00000222330,ENSP00000229328,ENSP00000261402,ENSP00000276052,ENSP00000282356,ENSP00000324196,ENSP00000324856,ENSP00000332118,ENSP00000341083,ENSP00000343741,ENSP00000349437,ENSP00000351908,ENSP00000354671,ENSP00000360290,ENSP00000365162,ENSP00000368356,ENSP00000379975,ENSP00000384625,ENSP00000396467,ENSP00000410402,ENSP00000424757,ENSP00000464030,ENSP00000483570	AATK,ATR,BTK,CAMK4,CDK16,EPHB3,GSK3A,IGF2R,IKBKE,ILK,MAP2K4,MAP3K5,MAPKAPK3,MAST2,MYLK2,NEK1,NLK,NPR2,NUAK1,PRKAA2,PRKAB1,PRKD3,STK11
GO:0004674	protein serine/threonine kinase activity	19	444	9.99e-15	ENSP00000222330,ENSP00000229328,ENSP00000261402,ENSP00000276052,ENSP00000282356,ENSP00000324196,ENSP00000324856,ENSP00000343741,ENSP00000351908,ENSP00000354671,ENSP00000360290,ENSP00000365162,ENSP00000368356,ENSP00000379975,ENSP00000384625,ENSP00000396467,ENSP00000410402,ENSP00000424757,ENSP00000464030	AATK,ATR,CAMK4,CDK16,GSK3A,IKBKE,ILK,MAP2K4,MAP3K5,MAPKAPK3,MAST2,MYLK2,NEK1,NLK,NUAK1,PRKAA2,PRKAB1,PRKD3,STK11
GO:0016740	transferase activity	34	2250	1.05e-14	ENSP00000222330,ENSP00000229328,ENSP00000255882,ENSP00000261402,ENSP00000262189,ENSP00000262367,ENSP00000276052,ENSP00000282356,ENSP00000323511,ENSP00000324196,ENSP00000324856,ENSP00000332118,ENSP00000341083,ENSP00000343741,ENSP00000349437,ENSP00000351908,ENSP00000354671,ENSP00000358458,ENSP00000360290,ENSP00000361285,ENSP00000361310,ENSP00000365162,ENSP00000368356,ENSP00000370343,ENSP00000372351…	AATK,ATR,BTK,CAMK4,CDK16,CREBBP,EPHB3,FAM46C,GSK3A,IGF2R,IKBKE,ILK,IRF4,KMT2C,MAP2K4,MAP3K5,MAPKAPK3,MAST2,MYLK2,NCOA1,NEK1,NLK,NPR2,NUAK1,PI4KA,PIP4K2B,PNKP,POLH,PRKAA2,PRKAB1,PRKD3,STK11,UCK1,WHSC1
GO:0005524	ATP binding	28	1462	4.92e-14	ENSP00000222330,ENSP00000255882,ENSP00000259008,ENSP00000261402,ENSP00000263187,ENSP00000276052,ENSP00000282356,ENSP00000307078,ENSP00000323511,ENSP00000324196,ENSP00000324856,ENSP00000332118,ENSP00000341083,ENSP00000343741,ENSP00000351908,ENSP00000354671,ENSP00000360290,ENSP00000361285,ENSP00000365162,ENSP00000368356,ENSP00000379975,ENSP00000384625,ENSP00000396467,ENSP00000410402,ENSP00000424757…	AATK,ATR,BRIP1,BTK,CAMK4,CDK16,EPHB3,GSK3A,IKBKE,ILK,KIF5B,MAP2K4,MAP3K5,MAPKAPK3,MAST2,MSH4,MYLK2,NEK1,NLK,NPR2,NUAK1,PI4KA,PIP4K2B,PNKP,PRKAA2,PRKD3,STK11,UCK1
GO:1901363	heterocyclic compound binding	47	5305	1.03e-13	ENSP00000219066,ENSP00000222330,ENSP00000252971,ENSP00000255882,ENSP00000259008,ENSP00000260810,ENSP00000261402,ENSP00000262189,ENSP00000262367,ENSP00000262887,ENSP00000263187,ENSP00000276052,ENSP00000282356,ENSP00000307078,ENSP00000310520,ENSP00000323511,ENSP00000324196,ENSP00000324856,ENSP00000325546,ENSP00000332118,ENSP00000337353,ENSP00000338774,ENSP00000341083,ENSP00000343741,ENSP00000351908…	AATK,ATR,BCL11A,BRIP1,BTK,CAMK4,CDK16,CREBBP,DCLRE1A,EPHB3,ERCC4,FAM46C,GSK3A,IKBKE,ILK,IRF4,KIF5B,KMT2C,MAP2K4,MAP3K5,MAPKAPK3,MAST2,MNX1,MSH4,MYLK2,NCOA1,NEK1,NLK,NPR2,NTHL1,NUAK1,PI4KA,PIP4K2B,PLAG1,PNKP,POLH,PRKAA2,PRKD3,PSIP1,RELA,STK11,TCF12,TDP1,TOPBP1,UCK1,WHSC1,XRCC1
GO:0097159	organic cyclic compound binding	47	5382	1.38e-13	ENSP00000219066,ENSP00000222330,ENSP00000252971,ENSP00000255882,ENSP00000259008,ENSP00000260810,ENSP00000261402,ENSP00000262189,ENSP00000262367,ENSP00000262887,ENSP00000263187,ENSP00000276052,ENSP00000282356,ENSP00000307078,ENSP00000310520,ENSP00000323511,ENSP00000324196,ENSP00000324856,ENSP00000325546,ENSP00000332118,ENSP00000337353,ENSP00000338774,ENSP00000341083,ENSP00000343741,ENSP00000351908…	AATK,ATR,BCL11A,BRIP1,BTK,CAMK4,CDK16,CREBBP,DCLRE1A,EPHB3,ERCC4,FAM46C,GSK3A,IKBKE,ILK,IRF4,KIF5B,KMT2C,MAP2K4,MAP3K5,MAPKAPK3,MAST2,MNX1,MSH4,MYLK2,NCOA1,NEK1,NLK,NPR2,NTHL1,NUAK1,PI4KA,PIP4K2B,PLAG1,PNKP,POLH,PRKAA2,PRKD3,PSIP1,RELA,STK11,TCF12,TDP1,TOPBP1,UCK1,WHSC1,XRCC1
GO:0003824	catalytic activity	44	5592	1.37e-10	ENSP00000219066,ENSP00000222330,ENSP00000229328,ENSP00000251810,ENSP00000255882,ENSP00000259008,ENSP00000261402,ENSP00000262189,ENSP00000262367,ENSP00000262887,ENSP00000263187,ENSP00000276052,ENSP00000282356,ENSP00000307078,ENSP00000310520,ENSP00000323511,ENSP00000324196,ENSP00000324856,ENSP00000332118,ENSP00000337353,ENSP00000341083,ENSP00000343741,ENSP00000349437,ENSP00000351908,ENSP00000354671…	AATK,ATR,BRIP1,BTK,CAMK4,CDK16,CREBBP,DCLRE1A,EPHB3,ERCC4,FAM46C,GSK3A,IGF2R,IKBKE,ILK,IRF4,KIF5B,KMT2C,MAP2K4,MAP3K5,MAPKAPK3,MAST2,MSH4,MYLK2,NCOA1,NEK1,NLK,NPR2,NTHL1,NUAK1,PI4KA,PIP4K2B,PNKP,POLH,PRKAA2,PRKAB1,PRKD3,PTEN,RRM2B,STK11,TDP1,UCK1,WHSC1,XRCC1
GO:0043168	anion binding	31	2696	2.28e-10	ENSP00000222330,ENSP00000255882,ENSP00000259008,ENSP00000261402,ENSP00000263187,ENSP00000276052,ENSP00000282356,ENSP00000307078,ENSP00000323511,ENSP00000324196,ENSP00000324856,ENSP00000332118,ENSP00000341083,ENSP00000343741,ENSP00000349437,ENSP00000351908,ENSP00000354671,ENSP00000360290,ENSP00000361285,ENSP00000365162,ENSP00000368356,ENSP00000369862,ENSP00000379975,ENSP00000384273,ENSP00000384625…	AATK,ATR,BRIP1,BTK,CAMK4,CDK16,COL4A3BP,EPHB3,GSK3A,IGF2R,IKBKE,ILK,KIF5B,MAP2K4,MAP3K5,MAPKAPK3,MAST2,MSH4,MYLK2,NEK1,NLK,NPR2,NUAK1,PI4KA,PIP4K2B,PNKP,PRKAA2,PRKD3,RELA,STK11,UCK1
GO:0036094	small molecule binding	29	2460	7.94e-10	ENSP00000222330,ENSP00000255882,ENSP00000259008,ENSP00000261402,ENSP00000263187,ENSP00000276052,ENSP00000282356,ENSP00000307078,ENSP00000323511,ENSP00000324196,ENSP00000324856,ENSP00000332118,ENSP00000341083,ENSP00000343741,ENSP00000349437,ENSP00000351908,ENSP00000354671,ENSP00000360290,ENSP00000361285,ENSP00000365162,ENSP00000368356,ENSP00000379975,ENSP00000384625,ENSP00000396467,ENSP00000410402…	AATK,ATR,BRIP1,BTK,CAMK4,CDK16,EPHB3,GSK3A,IGF2R,IKBKE,ILK,KIF5B,MAP2K4,MAP3K5,MAPKAPK3,MAST2,MSH4,MYLK2,NEK1,NLK,NPR2,NUAK1,PI4KA,PIP4K2B,PNKP,PRKAA2,PRKD3,STK11,UCK1
GO:0140096	catalytic activity, acting on a protein	27	2176	1.62e-09	ENSP00000222330,ENSP00000229328,ENSP00000261402,ENSP00000262189,ENSP00000276052,ENSP00000282356,ENSP00000324196,ENSP00000324856,ENSP00000332118,ENSP00000341083,ENSP00000343741,ENSP00000349437,ENSP00000351908,ENSP00000354671,ENSP00000360290,ENSP00000361021,ENSP00000365162,ENSP00000368356,ENSP00000370343,ENSP00000372351,ENSP00000379975,ENSP00000384625,ENSP00000396467,ENSP00000410402,ENSP00000424757…	AATK,ATR,BTK,CAMK4,CDK16,EPHB3,GSK3A,IGF2R,IKBKE,ILK,IRF4,KMT2C,MAP2K4,MAP3K5,MAPKAPK3,MAST2,MYLK2,NEK1,NLK,NPR2,NUAK1,PRKAA2,PRKAB1,PRKD3,PTEN,STK11,WHSC1
GO:0005488	binding	58	11878	6.14e-08	ENSP00000219066,ENSP00000222330,ENSP00000229328,ENSP00000240851,ENSP00000251810,ENSP00000252971,ENSP00000255882,ENSP00000259008,ENSP00000260810,ENSP00000261402,ENSP00000262189,ENSP00000262367,ENSP00000262887,ENSP00000263102,ENSP00000263187,ENSP00000276052,ENSP00000282356,ENSP00000307078,ENSP00000310520,ENSP00000323511,ENSP00000324196,ENSP00000324856,ENSP00000325546,ENSP00000332118,ENSP00000337353…	AATK,ATR,BCL11A,BRIP1,BTK,CAMK4,CCDC6,CDK16,COL4A3BP,CREBBP,CTNNB1,DAXX,DCLRE1A,EPHB3,ERCC4,FAM46C,GSK3A,IGF2R,IKBKE,ILK,IRF4,KIF5B,KMT2C,MAP2K4,MAP3K5,MAPKAPK3,MAST2,MNX1,MSH4,MYLK2,NCOA1,NEK1,NLK,NPR2,NTHL1,NUAK1,PI4KA,PIP4K2B,PLAG1,PNKP,POLH,PRF1,PRKAA2,PRKAB1,PRKD3,PSIP1,PTEN,RELA,RRM2B,STK11,TCF12,TDP1,TFG,TOPBP1,UCK1,VTI1A,WHSC1,XRCC1
GO:0043167	ion binding	40	6066	8.68e-07	ENSP00000219066,ENSP00000222330,ENSP00000251810,ENSP00000255882,ENSP00000259008,ENSP00000261402,ENSP00000262189,ENSP00000262367,ENSP00000263187,ENSP00000276052,ENSP00000282356,ENSP00000307078,ENSP00000323511,ENSP00000324196,ENSP00000324856,ENSP00000325546,ENSP00000332118,ENSP00000338774,ENSP00000341083,ENSP00000343741,ENSP00000349437,ENSP00000351908,ENSP00000354671,ENSP00000360290,ENSP00000361285…	AATK,ATR,BCL11A,BRIP1,BTK,CAMK4,CDK16,COL4A3BP,CREBBP,EPHB3,GSK3A,IGF2R,IKBKE,ILK,KIF5B,KMT2C,MAP2K4,MAP3K5,MAPKAPK3,MAST2,MSH4,MYLK2,NEK1,NLK,NPR2,NTHL1,NUAK1,PI4KA,PIP4K2B,PLAG1,PNKP,POLH,PRF1,PRKAA2,PRKD3,RELA,RRM2B,STK11,UCK1,WHSC1
GO:0003684	damaged DNA binding	6	64	1.19e-06	ENSP00000262367,ENSP00000262887,ENSP00000310520,ENSP00000323511,ENSP00000355185,ENSP00000361310	CREBBP,DCLRE1A,ERCC4,PNKP,POLH,XRCC1
GO:0140097	catalytic activity, acting on DNA	7	173	2.05e-05	ENSP00000219066,ENSP00000259008,ENSP00000262887,ENSP00000310520,ENSP00000337353,ENSP00000355185,ENSP00000361310	BRIP1,DCLRE1A,ERCC4,NTHL1,POLH,TDP1,XRCC1
GO:0019901	protein kinase binding	11	599	3.65e-05	ENSP00000222330,ENSP00000229328,ENSP00000307078,ENSP00000344456,ENSP00000351908,ENSP00000361021,ENSP00000363668,ENSP00000379975,ENSP00000384273,ENSP00000396467,ENSP00000410402	CTNNB1,DAXX,GSK3A,ILK,KIF5B,MAP2K4,MAP3K5,MAPKAPK3,PRKAB1,PTEN,RELA
GO:0003677	DNA binding	22	2457	4.09e-05	ENSP00000219066,ENSP00000252971,ENSP00000259008,ENSP00000260810,ENSP00000262189,ENSP00000262367,ENSP00000262887,ENSP00000263187,ENSP00000310520,ENSP00000323511,ENSP00000325546,ENSP00000337353,ENSP00000338774,ENSP00000343741,ENSP00000355185,ENSP00000361310,ENSP00000370109,ENSP00000370343,ENSP00000372351,ENSP00000384273,ENSP00000385216,ENSP00000388940	ATR,BCL11A,BRIP1,CREBBP,DCLRE1A,ERCC4,IRF4,KMT2C,MNX1,MSH4,NCOA1,NTHL1,PLAG1,PNKP,POLH,PSIP1,RELA,TCF12,TDP1,TOPBP1,WHSC1,XRCC1
GO:0008134	transcription factor binding	10	610	0.00026	ENSP00000262367,ENSP00000310520,ENSP00000344456,ENSP00000363668,ENSP00000370109,ENSP00000370343,ENSP00000384273,ENSP00000384625,ENSP00000385216,ENSP00000388940	CREBBP,CTNNB1,DAXX,ERCC4,IRF4,NCOA1,NLK,PSIP1,RELA,TCF12
GO:0004518	nuclease activity	6	192	0.00042	ENSP00000219066,ENSP00000262887,ENSP00000310520,ENSP00000323511,ENSP00000337353,ENSP00000355185	DCLRE1A,ERCC4,NTHL1,PNKP,TDP1,XRCC1
GO:0003690	double-stranded DNA binding	11	828	0.00061	ENSP00000219066,ENSP00000262367,ENSP00000263187,ENSP00000323511,ENSP00000325546,ENSP00000337353,ENSP00000338774,ENSP00000370109,ENSP00000370343,ENSP00000384273,ENSP00000388940	BCL11A,CREBBP,IRF4,MSH4,NTHL1,PLAG1,PNKP,PSIP1,RELA,TCF12,TDP1
GO:0005515	protein binding	36	6605	0.00081	ENSP00000222330,ENSP00000229328,ENSP00000240851,ENSP00000260810,ENSP00000261402,ENSP00000262367,ENSP00000262887,ENSP00000263102,ENSP00000282356,ENSP00000307078,ENSP00000310520,ENSP00000324856,ENSP00000338774,ENSP00000341083,ENSP00000344456,ENSP00000349437,ENSP00000351908,ENSP00000354671,ENSP00000361021,ENSP00000363668,ENSP00000365162,ENSP00000370109,ENSP00000370343,ENSP00000376792,ENSP00000379975…	BCL11A,BTK,CAMK4,CCDC6,CREBBP,CTNNB1,DAXX,ERCC4,GSK3A,IGF2R,IKBKE,ILK,IRF4,KIF5B,MAP2K4,MAP3K5,MAPKAPK3,MAST2,MYLK2,NCOA1,NEK1,NLK,NPR2,NUAK1,PIP4K2B,PRF1,PRKAB1,PSIP1,PTEN,RELA,STK11,TCF12,TFG,TOPBP1,VTI1A,XRCC1
GO:0033613	activating transcription factor binding	4	69	0.00085	ENSP00000262367,ENSP00000344456,ENSP00000370109,ENSP00000384273	CREBBP,CTNNB1,PSIP1,RELA
GO:0140297	DNA-binding transcription factor binding	7	327	0.00085	ENSP00000262367,ENSP00000344456,ENSP00000363668,ENSP00000370109,ENSP00000384273,ENSP00000385216,ENSP00000388940	CREBBP,CTNNB1,DAXX,NCOA1,PSIP1,RELA,TCF12
GO:0002039	p53 binding	4	73	0.00099	ENSP00000261402,ENSP00000262367,ENSP00000324856,ENSP00000363668	CREBBP,DAXX,NUAK1,STK11
GO:0003676	nucleic acid binding	23	3332	0.0012	ENSP00000219066,ENSP00000252971,ENSP00000259008,ENSP00000260810,ENSP00000262189,ENSP00000262367,ENSP00000262887,ENSP00000263187,ENSP00000310520,ENSP00000323511,ENSP00000325546,ENSP00000337353,ENSP00000338774,ENSP00000343741,ENSP00000355185,ENSP00000358458,ENSP00000361310,ENSP00000370109,ENSP00000370343,ENSP00000372351,ENSP00000384273,ENSP00000385216,ENSP00000388940	ATR,BCL11A,BRIP1,CREBBP,DCLRE1A,ERCC4,FAM46C,IRF4,KMT2C,MNX1,MSH4,NCOA1,NTHL1,PLAG1,PNKP,POLH,PSIP1,RELA,TCF12,TDP1,TOPBP1,WHSC1,XRCC1
GO:0004683	calmodulin-dependent protein kinase activity	3	28	0.0012	ENSP00000282356,ENSP00000365162,ENSP00000396467	CAMK4,MAPKAPK3,MYLK2
GO:0003682	chromatin binding	8	501	0.0017	ENSP00000259008,ENSP00000262367,ENSP00000344456,ENSP00000360290,ENSP00000370109,ENSP00000372351,ENSP00000384273,ENSP00000385216	BRIP1,CREBBP,CTNNB1,NCOA1,PRKAA2,PSIP1,RELA,WHSC1
GO:0004679	AMP-activated protein kinase activity	2	5	0.0018	ENSP00000229328,ENSP00000360290	PRKAA2,PRKAB1
GO:0004713	protein tyrosine kinase activity	5	180	0.0025	ENSP00000332118,ENSP00000349437,ENSP00000410402,ENSP00000424757,ENSP00000483570	BTK,EPHB3,IGF2R,MAP2K4,NEK1
GO:0042802	identical protein binding	15	1754	0.0026	ENSP00000240851,ENSP00000260810,ENSP00000307078,ENSP00000310520,ENSP00000338774,ENSP00000341083,ENSP00000349437,ENSP00000351908,ENSP00000361021,ENSP00000363668,ENSP00000384273,ENSP00000388940,ENSP00000398568,ENSP00000482548,ENSP00000483570	BCL11A,BTK,DAXX,ERCC4,IGF2R,KIF5B,MAP3K5,NPR2,PIP4K2B,PRF1,PTEN,RELA,TCF12,TFG,TOPBP1
GO:0019899	enzyme binding	17	2197	0.003	ENSP00000222330,ENSP00000229328,ENSP00000262887,ENSP00000307078,ENSP00000344456,ENSP00000349437,ENSP00000351908,ENSP00000354671,ENSP00000361021,ENSP00000363668,ENSP00000379975,ENSP00000384273,ENSP00000384625,ENSP00000385216,ENSP00000396467,ENSP00000410402,ENSP00000464030	CTNNB1,DAXX,GSK3A,IGF2R,IKBKE,ILK,KIF5B,MAP2K4,MAP3K5,MAPKAPK3,MAST2,NCOA1,NLK,PRKAB1,PTEN,RELA,XRCC1
GO:0004712	protein serine/threonine/tyrosine kinase activity	3	42	0.0031	ENSP00000360290,ENSP00000396467,ENSP00000410402	MAP2K4,MAPKAPK3,PRKAA2
GO:0019904	protein domain specific binding	9	706	0.0031	ENSP00000263102,ENSP00000324856,ENSP00000344456,ENSP00000351908,ENSP00000361021,ENSP00000379975,ENSP00000384273,ENSP00000384625,ENSP00000388940	CCDC6,CTNNB1,ILK,MAP3K5,NLK,PTEN,RELA,STK11,TCF12
GO:0050681	androgen receptor binding	3	43	0.0031	ENSP00000344456,ENSP00000363668,ENSP00000385216	CTNNB1,DAXX,NCOA1
GO:0047485	protein N-terminus binding	4	109	0.0033	ENSP00000310520,ENSP00000363668,ENSP00000384273,ENSP00000385216	DAXX,ERCC4,NCOA1,RELA
GO:0004519	endonuclease activity	4	118	0.0043	ENSP00000219066,ENSP00000262887,ENSP00000310520,ENSP00000323511	ERCC4,NTHL1,PNKP,XRCC1
GO:0004536	deoxyribonuclease activity	3	53	0.0052	ENSP00000262887,ENSP00000310520,ENSP00000355185	DCLRE1A,ERCC4,XRCC1
GO:0009931	calcium-dependent protein serine/threonine kinase activity	2	11	0.0052	ENSP00000282356,ENSP00000396467	CAMK4,MAPKAPK3
GO:0016279	protein-lysine N-methyltransferase activity	3	55	0.0056	ENSP00000262189,ENSP00000370343,ENSP00000372351	IRF4,KMT2C,WHSC1
GO:0004708	MAP kinase kinase activity	2	15	0.0084	ENSP00000396467,ENSP00000410402	MAP2K4,MAPKAPK3
GO:0061629	RNA polymerase II-specific DNA-binding transcription factor binding	5	257	0.009	ENSP00000262367,ENSP00000344456,ENSP00000363668,ENSP00000384273,ENSP00000385216	CREBBP,CTNNB1,DAXX,NCOA1,RELA
GO:0003713	transcription coactivator activity	5	307	0.0183	ENSP00000262367,ENSP00000344456,ENSP00000363668,ENSP00000370109,ENSP00000385216	CREBBP,CTNNB1,DAXX,NCOA1,PSIP1
GO:0004402	histone acetyltransferase activity	2	24	0.0183	ENSP00000262367,ENSP00000385216	CREBBP,NCOA1
GO:0000287	magnesium ion binding	4	196	0.0207	ENSP00000324856,ENSP00000351908,ENSP00000354671,ENSP00000384625	MAP3K5,MAST2,NLK,STK11
GO:0000987	proximal promoter sequence-specific DNA binding	6	475	0.0225	ENSP00000262367,ENSP00000325546,ENSP00000338774,ENSP00000370343,ENSP00000384273,ENSP00000388940	BCL11A,CREBBP,IRF4,PLAG1,RELA,TCF12
GO:0043425	bHLH transcription factor binding	2	29	0.0235	ENSP00000262367,ENSP00000388940	CREBBP,TCF12
GO:0004520	endodeoxyribonuclease activity	2	32	0.0273	ENSP00000262887,ENSP00000310520	ERCC4,XRCC1
GO:0001085	RNA polymerase II transcription factor binding	3	121	0.0365	ENSP00000262367,ENSP00000310520,ENSP00000344456	CREBBP,CTNNB1,ERCC4
GO:0001102	RNA polymerase II activating transcription factor binding	2	39	0.0376	ENSP00000262367,ENSP00000344456	CREBBP,CTNNB1
GO:0016788	hydrolase activity, acting on ester bonds	7	713	0.0376	ENSP00000219066,ENSP00000262887,ENSP00000310520,ENSP00000323511,ENSP00000337353,ENSP00000355185,ENSP00000361021	DCLRE1A,ERCC4,NTHL1,PNKP,PTEN,TDP1,XRCC1
GO:0018024	histone-lysine N-methyltransferase activity	2	40	0.0384	ENSP00000262189,ENSP00000372351	KMT2C,WHSC1
GO:0051539	4 iron, 4 sulfur cluster binding	2	41	0.0397	ENSP00000219066,ENSP00000259008	BRIP1,NTHL1
GO:0030331	estrogen receptor binding	2	42	0.0409	ENSP00000344456,ENSP00000385216	CTNNB1,NCOA1

## Sheet: enrichment.Process
#term ID	term description	observed gene count	background gene count	false discovery rate	matching proteins in your network (IDs)	matching proteins in your network (labels)
GO:0016310	phosphorylation	29	1236	3.01e-15	ENSP00000222330,ENSP00000229328,ENSP00000255882,ENSP00000261402,ENSP00000276052,ENSP00000282356,ENSP00000301761,ENSP00000323511,ENSP00000324196,ENSP00000324856,ENSP00000332118,ENSP00000341083,ENSP00000343741,ENSP00000349437,ENSP00000351908,ENSP00000354671,ENSP00000360290,ENSP00000361285,ENSP00000363668,ENSP00000365162,ENSP00000368356,ENSP00000379975,ENSP00000384625,ENSP00000396467,ENSP00000410402…	AATK,ATR,BTK,CAMK4,CDK16,DAXX,EPHB3,GSK3A,IGF2R,IKBKE,ILK,MAP2K4,MAP3K5,MAPKAPK3,MAST2,MYLK2,NEK1,NLK,NPR2,NUAK1,PI4KA,PIP4K2B,PNKP,PRKAA2,PRKAB1,PRKD3,SDHAF2,STK11,UCK1
GO:0044260	cellular macromolecule metabolic process	52	6413	2.18e-13	ENSP00000219066,ENSP00000222330,ENSP00000229328,ENSP00000251810,ENSP00000252971,ENSP00000259008,ENSP00000260810,ENSP00000261402,ENSP00000262189,ENSP00000262367,ENSP00000262887,ENSP00000263187,ENSP00000276052,ENSP00000282356,ENSP00000289081,ENSP00000301761,ENSP00000310520,ENSP00000323511,ENSP00000324196,ENSP00000324856,ENSP00000325546,ENSP00000332118,ENSP00000336752,ENSP00000337353,ENSP00000338774…	AATK,ATR,BCL11A,BRIP1,BTK,CAMK4,CDK16,CREBBP,CTNNB1,DAXX,DCLRE1A,EPHB3,ERCC4,FANCC,FIP1L1,GPC3,GSK3A,IGF2R,IKBKE,ILK,IRF4,KMT2C,MAP2K4,MAP3K5,MAPKAPK3,MAST2,MNX1,MSH4,MYLK2,NCOA1,NEK1,NLK,NPR2,NTHL1,NUAK1,PLAG1,PNKP,POLH,PRKAA2,PRKAB1,PRKD3,PSIP1,PTEN,RELA,RRM2B,SDHAF2,STK11,TCF12,TDP1,TOPBP1,WHSC1,XRCC1
GO:0006468	protein phosphorylation	24	923	2.88e-13	ENSP00000222330,ENSP00000229328,ENSP00000261402,ENSP00000276052,ENSP00000282356,ENSP00000324196,ENSP00000324856,ENSP00000332118,ENSP00000341083,ENSP00000343741,ENSP00000349437,ENSP00000351908,ENSP00000354671,ENSP00000360290,ENSP00000363668,ENSP00000365162,ENSP00000368356,ENSP00000379975,ENSP00000384625,ENSP00000396467,ENSP00000410402,ENSP00000424757,ENSP00000464030,ENSP00000483570	AATK,ATR,BTK,CAMK4,CDK16,DAXX,EPHB3,GSK3A,IGF2R,IKBKE,ILK,MAP2K4,MAP3K5,MAPKAPK3,MAST2,MYLK2,NEK1,NLK,NPR2,NUAK1,PRKAA2,PRKAB1,PRKD3,STK11
GO:0006796	phosphate-containing compound metabolic process	32	2065	8.08e-13	ENSP00000219066,ENSP00000222330,ENSP00000229328,ENSP00000251810,ENSP00000255882,ENSP00000261402,ENSP00000276052,ENSP00000282356,ENSP00000301761,ENSP00000323511,ENSP00000324196,ENSP00000324856,ENSP00000332118,ENSP00000341083,ENSP00000343741,ENSP00000349437,ENSP00000351908,ENSP00000354671,ENSP00000360290,ENSP00000361021,ENSP00000361285,ENSP00000363668,ENSP00000365162,ENSP00000368356,ENSP00000379975…	AATK,ATR,BTK,CAMK4,CDK16,DAXX,EPHB3,GSK3A,IGF2R,IKBKE,ILK,MAP2K4,MAP3K5,MAPKAPK3,MAST2,MYLK2,NEK1,NLK,NPR2,NTHL1,NUAK1,PI4KA,PIP4K2B,PNKP,PRKAA2,PRKAB1,PRKD3,PTEN,RRM2B,SDHAF2,STK11,UCK1
GO:0018193	peptidyl-amino acid modification	22	842	2.81e-12	ENSP00000222330,ENSP00000262189,ENSP00000262367,ENSP00000282356,ENSP00000324856,ENSP00000332118,ENSP00000338774,ENSP00000343741,ENSP00000349437,ENSP00000354671,ENSP00000360290,ENSP00000365162,ENSP00000370343,ENSP00000372351,ENSP00000379975,ENSP00000384625,ENSP00000385216,ENSP00000396467,ENSP00000410402,ENSP00000424757,ENSP00000464030,ENSP00000483570	ATR,BCL11A,BTK,CAMK4,CREBBP,EPHB3,GSK3A,IGF2R,IKBKE,ILK,IRF4,KMT2C,MAP2K4,MAPKAPK3,MAST2,MYLK2,NCOA1,NEK1,NLK,PRKAA2,STK11,WHSC1
GO:0044237	cellular metabolic process	57	8797	2.81e-12	ENSP00000219066,ENSP00000222330,ENSP00000229328,ENSP00000251810,ENSP00000252971,ENSP00000255882,ENSP00000259008,ENSP00000260810,ENSP00000261402,ENSP00000262189,ENSP00000262367,ENSP00000262887,ENSP00000263187,ENSP00000276052,ENSP00000282356,ENSP00000289081,ENSP00000301761,ENSP00000310520,ENSP00000323511,ENSP00000324196,ENSP00000324856,ENSP00000325546,ENSP00000332118,ENSP00000336752,ENSP00000337353…	AATK,ATR,BCL11A,BRIP1,BTK,CAMK4,CDK16,COL4A3BP,CREBBP,CTNNB1,DAXX,DCLRE1A,EPHB3,ERCC4,FANCC,FIP1L1,GPC3,GSK3A,IGF2R,IKBKE,ILK,IRF4,KMT2C,MAP2K4,MAP3K5,MAPKAPK3,MAST2,MNX1,MSH4,MYLK2,NCOA1,NEK1,NLK,NPR2,NTHL1,NUAK1,PI4KA,PIP4K2B,PLAG1,PNKP,POLH,PRKAA2,PRKAB1,PRKD3,PSIP1,PTEN,RELA,RRM2B,SDHAF2,STK11,TCF12,TDP1,TOPBP1,UCK1,VTI1A,WHSC1,XRCC1
GO:0033554	cellular response to stress	27	1553	1.37e-11	ENSP00000219066,ENSP00000222330,ENSP00000251810,ENSP00000259008,ENSP00000260810,ENSP00000261402,ENSP00000262367,ENSP00000262887,ENSP00000263187,ENSP00000289081,ENSP00000310520,ENSP00000323511,ENSP00000324856,ENSP00000337353,ENSP00000343741,ENSP00000351908,ENSP00000355185,ENSP00000360290,ENSP00000361021,ENSP00000361310,ENSP00000363668,ENSP00000372351,ENSP00000384273,ENSP00000410402,ENSP00000424757…	ATR,BRIP1,BTK,CREBBP,DAXX,DCLRE1A,ERCC4,FANCC,GSK3A,IKBKE,MAP2K4,MAP3K5,MSH4,NEK1,NTHL1,NUAK1,PNKP,POLH,PRKAA2,PTEN,RELA,RRM2B,STK11,TDP1,TOPBP1,WHSC1,XRCC1
GO:0044238	primary metabolic process	56	8808	2.35e-11	ENSP00000219066,ENSP00000222330,ENSP00000229328,ENSP00000251810,ENSP00000252971,ENSP00000255882,ENSP00000259008,ENSP00000260810,ENSP00000261402,ENSP00000262189,ENSP00000262367,ENSP00000262887,ENSP00000263187,ENSP00000276052,ENSP00000282356,ENSP00000289081,ENSP00000301761,ENSP00000310520,ENSP00000323511,ENSP00000324196,ENSP00000324856,ENSP00000325546,ENSP00000332118,ENSP00000336752,ENSP00000337353…	AATK,ATR,BCL11A,BRIP1,BTK,CAMK4,CDK16,COL4A3BP,CREBBP,CTNNB1,DAXX,DCLRE1A,EPHB3,ERCC4,FANCC,FIP1L1,GPC3,GSK3A,IGF2R,IKBKE,ILK,IRF4,KMT2C,MAP2K4,MAP3K5,MAPKAPK3,MAST2,MNX1,MSH4,MYLK2,NCOA1,NEK1,NLK,NPR2,NTHL1,NUAK1,PI4KA,PIP4K2B,PLAG1,PNKP,POLH,PRKAA2,PRKAB1,PRKD3,PSIP1,PTEN,RELA,RRM2B,SDHAF2,STK11,TCF12,TDP1,TOPBP1,UCK1,WHSC1,XRCC1
GO:0006807	nitrogen compound metabolic process	54	8349	1.23e-10	ENSP00000219066,ENSP00000222330,ENSP00000229328,ENSP00000251810,ENSP00000252971,ENSP00000259008,ENSP00000260810,ENSP00000261402,ENSP00000262189,ENSP00000262367,ENSP00000262887,ENSP00000263187,ENSP00000276052,ENSP00000282356,ENSP00000289081,ENSP00000301761,ENSP00000310520,ENSP00000323511,ENSP00000324196,ENSP00000324856,ENSP00000325546,ENSP00000332118,ENSP00000336752,ENSP00000337353,ENSP00000338774…	AATK,ATR,BCL11A,BRIP1,BTK,CAMK4,CDK16,COL4A3BP,CREBBP,CTNNB1,DAXX,DCLRE1A,EPHB3,ERCC4,FANCC,FIP1L1,GPC3,GSK3A,IGF2R,IKBKE,ILK,IRF4,KMT2C,MAP2K4,MAP3K5,MAPKAPK3,MAST2,MNX1,MSH4,MYLK2,NCOA1,NEK1,NLK,NPR2,NTHL1,NUAK1,PLAG1,PNKP,POLH,PRKAA2,PRKAB1,PRKD3,PSIP1,PTEN,RELA,RRM2B,SDHAF2,STK11,TCF12,TDP1,TOPBP1,UCK1,WHSC1,XRCC1
GO:0071704	organic substance metabolic process	56	9135	1.23e-10	ENSP00000219066,ENSP00000222330,ENSP00000229328,ENSP00000251810,ENSP00000252971,ENSP00000255882,ENSP00000259008,ENSP00000260810,ENSP00000261402,ENSP00000262189,ENSP00000262367,ENSP00000262887,ENSP00000263187,ENSP00000276052,ENSP00000282356,ENSP00000289081,ENSP00000301761,ENSP00000310520,ENSP00000323511,ENSP00000324196,ENSP00000324856,ENSP00000325546,ENSP00000332118,ENSP00000336752,ENSP00000337353…	AATK,ATR,BCL11A,BRIP1,BTK,CAMK4,CDK16,COL4A3BP,CREBBP,CTNNB1,DAXX,DCLRE1A,EPHB3,ERCC4,FANCC,FIP1L1,GPC3,GSK3A,IGF2R,IKBKE,ILK,IRF4,KMT2C,MAP2K4,MAP3K5,MAPKAPK3,MAST2,MNX1,MSH4,MYLK2,NCOA1,NEK1,NLK,NPR2,NTHL1,NUAK1,PI4KA,PIP4K2B,PLAG1,PNKP,POLH,PRKAA2,PRKAB1,PRKD3,PSIP1,PTEN,RELA,RRM2B,SDHAF2,STK11,TCF12,TDP1,TOPBP1,UCK1,WHSC1,XRCC1
GO:0006464	cellular protein modification process	33	2999	1.07e-09	ENSP00000222330,ENSP00000229328,ENSP00000261402,ENSP00000262189,ENSP00000262367,ENSP00000276052,ENSP00000282356,ENSP00000301761,ENSP00000324196,ENSP00000324856,ENSP00000332118,ENSP00000338774,ENSP00000341083,ENSP00000343741,ENSP00000349437,ENSP00000351908,ENSP00000354671,ENSP00000360290,ENSP00000361021,ENSP00000363668,ENSP00000365162,ENSP00000368356,ENSP00000370343,ENSP00000372351,ENSP00000377836…	AATK,ATR,BCL11A,BTK,CAMK4,CDK16,CREBBP,DAXX,EPHB3,GPC3,GSK3A,IGF2R,IKBKE,ILK,IRF4,KMT2C,MAP2K4,MAP3K5,MAPKAPK3,MAST2,MYLK2,NCOA1,NEK1,NLK,NPR2,NUAK1,PRKAA2,PRKAB1,PRKD3,PTEN,SDHAF2,STK11,WHSC1
GO:0043412	macromolecule modification	34	3197	1.07e-09	ENSP00000219066,ENSP00000222330,ENSP00000229328,ENSP00000261402,ENSP00000262189,ENSP00000262367,ENSP00000276052,ENSP00000282356,ENSP00000301761,ENSP00000324196,ENSP00000324856,ENSP00000332118,ENSP00000338774,ENSP00000341083,ENSP00000343741,ENSP00000349437,ENSP00000351908,ENSP00000354671,ENSP00000360290,ENSP00000361021,ENSP00000363668,ENSP00000365162,ENSP00000368356,ENSP00000370343,ENSP00000372351…	AATK,ATR,BCL11A,BTK,CAMK4,CDK16,CREBBP,DAXX,EPHB3,GPC3,GSK3A,IGF2R,IKBKE,ILK,IRF4,KMT2C,MAP2K4,MAP3K5,MAPKAPK3,MAST2,MYLK2,NCOA1,NEK1,NLK,NPR2,NTHL1,NUAK1,PRKAA2,PRKAB1,PRKD3,PTEN,SDHAF2,STK11,WHSC1
GO:0018105	peptidyl-serine phosphorylation	11	173	1.94e-09	ENSP00000222330,ENSP00000282356,ENSP00000324856,ENSP00000343741,ENSP00000354671,ENSP00000360290,ENSP00000365162,ENSP00000379975,ENSP00000384625,ENSP00000396467,ENSP00000464030	ATR,CAMK4,GSK3A,IKBKE,ILK,MAPKAPK3,MAST2,MYLK2,NLK,PRKAA2,STK11
GO:0006974	cellular response to DNA damage stimulus	18	749	2.04e-09	ENSP00000219066,ENSP00000251810,ENSP00000259008,ENSP00000260810,ENSP00000261402,ENSP00000262887,ENSP00000263187,ENSP00000289081,ENSP00000310520,ENSP00000323511,ENSP00000324856,ENSP00000337353,ENSP00000343741,ENSP00000355185,ENSP00000361310,ENSP00000372351,ENSP00000424757,ENSP00000464030	ATR,BRIP1,DCLRE1A,ERCC4,FANCC,IKBKE,MSH4,NEK1,NTHL1,NUAK1,PNKP,POLH,RRM2B,STK11,TDP1,TOPBP1,WHSC1,XRCC1
GO:0051716	cellular response to stimulus	45	6212	7.44e-09	ENSP00000219066,ENSP00000222330,ENSP00000229328,ENSP00000251810,ENSP00000255882,ENSP00000259008,ENSP00000260810,ENSP00000261402,ENSP00000262367,ENSP00000262887,ENSP00000263187,ENSP00000282356,ENSP00000289081,ENSP00000307078,ENSP00000310520,ENSP00000323511,ENSP00000324856,ENSP00000332118,ENSP00000337353,ENSP00000338774,ENSP00000341083,ENSP00000343741,ENSP00000344456,ENSP00000349437,ENSP00000351908…	ATR,BCL11A,BRIP1,BTK,CAMK4,CREBBP,CTNNB1,DAXX,DCLRE1A,EPHB3,ERCC4,FANCC,GSK3A,IGF2R,IKBKE,ILK,IRF4,KIF5B,MAP2K4,MAP3K5,MAPKAPK3,MAST2,MSH4,MYLK2,NCOA1,NEK1,NLK,NPR2,NTHL1,NUAK1,PI4KA,PIP4K2B,PNKP,POLH,PRKAA2,PRKAB1,PRKD3,PTEN,RELA,RRM2B,STK11,TDP1,TOPBP1,WHSC1,XRCC1
GO:0050896	response to stimulus	50	7824	9.59e-09	ENSP00000219066,ENSP00000222330,ENSP00000229328,ENSP00000251810,ENSP00000252971,ENSP00000255882,ENSP00000259008,ENSP00000260810,ENSP00000261402,ENSP00000262367,ENSP00000262887,ENSP00000263187,ENSP00000282356,ENSP00000289081,ENSP00000307078,ENSP00000310520,ENSP00000323511,ENSP00000324856,ENSP00000332118,ENSP00000337353,ENSP00000338774,ENSP00000341083,ENSP00000343741,ENSP00000344456,ENSP00000349437…	ATR,BCL11A,BRIP1,BTK,CAMK4,COL4A3BP,CREBBP,CTNNB1,DAXX,DCLRE1A,EPHB3,ERCC4,FANCC,GSK3A,IGF2R,IKBKE,ILK,IRF4,KIF5B,MAP2K4,MAP3K5,MAPKAPK3,MAST2,MNX1,MSH4,MYLK2,NCOA1,NEK1,NLK,NPR2,NTHL1,NUAK1,PI4KA,PIP4K2B,PNKP,POLH,PRF1,PRKAA2,PRKAB1,PRKD3,PSIP1,PTEN,RELA,RRM2B,STK11,TCF12,TDP1,TOPBP1,WHSC1,XRCC1
GO:0006950	response to stress	32	3267	4.1e-08	ENSP00000219066,ENSP00000222330,ENSP00000251810,ENSP00000259008,ENSP00000260810,ENSP00000261402,ENSP00000262367,ENSP00000262887,ENSP00000263187,ENSP00000282356,ENSP00000289081,ENSP00000307078,ENSP00000310520,ENSP00000323511,ENSP00000324856,ENSP00000337353,ENSP00000343741,ENSP00000351908,ENSP00000355185,ENSP00000360290,ENSP00000361021,ENSP00000361310,ENSP00000363668,ENSP00000370109,ENSP00000370343…	ATR,BRIP1,BTK,CAMK4,CREBBP,DAXX,DCLRE1A,ERCC4,FANCC,GSK3A,IKBKE,IRF4,KIF5B,MAP2K4,MAP3K5,MSH4,NEK1,NTHL1,NUAK1,PNKP,POLH,PRF1,PRKAA2,PSIP1,PTEN,RELA,RRM2B,STK11,TDP1,TOPBP1,WHSC1,XRCC1
GO:0006281	DNA repair	14	491	5.13e-08	ENSP00000219066,ENSP00000251810,ENSP00000259008,ENSP00000260810,ENSP00000262887,ENSP00000263187,ENSP00000289081,ENSP00000310520,ENSP00000323511,ENSP00000337353,ENSP00000343741,ENSP00000355185,ENSP00000361310,ENSP00000372351	ATR,BRIP1,DCLRE1A,ERCC4,FANCC,MSH4,NTHL1,PNKP,POLH,RRM2B,TDP1,TOPBP1,WHSC1,XRCC1
GO:0019538	protein metabolic process	34	4194	1.09e-06	ENSP00000222330,ENSP00000229328,ENSP00000261402,ENSP00000262189,ENSP00000262367,ENSP00000276052,ENSP00000282356,ENSP00000301761,ENSP00000324196,ENSP00000324856,ENSP00000332118,ENSP00000338774,ENSP00000341083,ENSP00000343741,ENSP00000349437,ENSP00000351908,ENSP00000354671,ENSP00000360290,ENSP00000361021,ENSP00000363668,ENSP00000365162,ENSP00000368356,ENSP00000370343,ENSP00000372351,ENSP00000377836…	AATK,ATR,BCL11A,BTK,CAMK4,CDK16,CREBBP,DAXX,EPHB3,GPC3,GSK3A,IGF2R,IKBKE,ILK,IRF4,KMT2C,MAP2K4,MAP3K5,MAPKAPK3,MAST2,MYLK2,NCOA1,NEK1,NLK,NPR2,NUAK1,PRKAA2,PRKAB1,PRKD3,PTEN,RELA,SDHAF2,STK11,WHSC1
GO:0035556	intracellular signal transduction	20	1528	2.93e-06	ENSP00000255882,ENSP00000261402,ENSP00000282356,ENSP00000324856,ENSP00000341083,ENSP00000351908,ENSP00000354671,ENSP00000360290,ENSP00000361021,ENSP00000363668,ENSP00000365162,ENSP00000368356,ENSP00000379975,ENSP00000384273,ENSP00000384625,ENSP00000396467,ENSP00000410402,ENSP00000424757,ENSP00000464030,ENSP00000483570	BTK,CAMK4,DAXX,IKBKE,ILK,MAP2K4,MAP3K5,MAPKAPK3,MAST2,MYLK2,NEK1,NLK,NPR2,NUAK1,PI4KA,PRKAA2,PRKD3,PTEN,RELA,STK11
GO:0016043	cellular component organization	37	5163	3.75e-06	ENSP00000222330,ENSP00000229328,ENSP00000240851,ENSP00000251810,ENSP00000252971,ENSP00000255882,ENSP00000259008,ENSP00000262189,ENSP00000262367,ENSP00000262887,ENSP00000263102,ENSP00000263187,ENSP00000276052,ENSP00000289081,ENSP00000301761,ENSP00000307078,ENSP00000310520,ENSP00000324856,ENSP00000332118,ENSP00000338774,ENSP00000344456,ENSP00000349437,ENSP00000354671,ENSP00000355185,ENSP00000360290…	BCL11A,BRIP1,CCDC6,CDK16,COL4A3BP,CREBBP,CTNNB1,DAXX,DCLRE1A,EPHB3,ERCC4,FANCC,GSK3A,IGF2R,IKBKE,ILK,IRF4,KIF5B,KMT2C,MAST2,MNX1,MSH4,NCOA1,NEK1,PI4KA,PRF1,PRKAA2,PRKAB1,PSIP1,PTEN,RRM2B,SDHAF2,STK11,TFG,VTI1A,WHSC1,XRCC1
GO:0009893	positive regulation of metabolic process	29	3280	4.07e-06	ENSP00000222330,ENSP00000229328,ENSP00000262367,ENSP00000262887,ENSP00000282356,ENSP00000323511,ENSP00000324856,ENSP00000325546,ENSP00000338774,ENSP00000343741,ENSP00000344456,ENSP00000351908,ENSP00000358458,ENSP00000360290,ENSP00000361021,ENSP00000363668,ENSP00000365162,ENSP00000370109,ENSP00000370343,ENSP00000372351,ENSP00000377836,ENSP00000379975,ENSP00000384273,ENSP00000385216,ENSP00000388940…	ATR,BCL11A,CAMK4,CREBBP,CTNNB1,DAXX,FAM46C,GPC3,GSK3A,ILK,IRF4,MAP2K4,MAP3K5,MAPKAPK3,MYLK2,NCOA1,NEK1,PIP4K2B,PLAG1,PNKP,PRKAA2,PRKAB1,PSIP1,PTEN,RELA,STK11,TCF12,WHSC1,XRCC1
GO:0010604	positive regulation of macromolecule metabolic process	28	3081	4.35e-06	ENSP00000222330,ENSP00000229328,ENSP00000262367,ENSP00000262887,ENSP00000282356,ENSP00000323511,ENSP00000324856,ENSP00000325546,ENSP00000338774,ENSP00000343741,ENSP00000344456,ENSP00000351908,ENSP00000358458,ENSP00000360290,ENSP00000361021,ENSP00000363668,ENSP00000365162,ENSP00000370109,ENSP00000370343,ENSP00000372351,ENSP00000377836,ENSP00000379975,ENSP00000384273,ENSP00000385216,ENSP00000388940…	ATR,BCL11A,CAMK4,CREBBP,CTNNB1,DAXX,FAM46C,GPC3,GSK3A,ILK,IRF4,MAP2K4,MAP3K5,MAPKAPK3,MYLK2,NCOA1,NEK1,PLAG1,PNKP,PRKAA2,PRKAB1,PSIP1,PTEN,RELA,STK11,TCF12,WHSC1,XRCC1
GO:1901564	organonitrogen compound metabolic process	37	5281	6.38e-06	ENSP00000219066,ENSP00000222330,ENSP00000229328,ENSP00000261402,ENSP00000262189,ENSP00000262367,ENSP00000276052,ENSP00000282356,ENSP00000301761,ENSP00000324196,ENSP00000324856,ENSP00000332118,ENSP00000338774,ENSP00000341083,ENSP00000343741,ENSP00000349437,ENSP00000351908,ENSP00000354671,ENSP00000360290,ENSP00000361021,ENSP00000361285,ENSP00000363668,ENSP00000365162,ENSP00000368356,ENSP00000369862…	AATK,ATR,BCL11A,BTK,CAMK4,CDK16,COL4A3BP,CREBBP,DAXX,EPHB3,GPC3,GSK3A,IGF2R,IKBKE,ILK,IRF4,KMT2C,MAP2K4,MAP3K5,MAPKAPK3,MAST2,MYLK2,NCOA1,NEK1,NLK,NPR2,NTHL1,NUAK1,PRKAA2,PRKAB1,PRKD3,PTEN,RELA,SDHAF2,STK11,UCK1,WHSC1
GO:0006139	nucleobase-containing compound metabolic process	34	4551	7.45e-06	ENSP00000219066,ENSP00000222330,ENSP00000251810,ENSP00000252971,ENSP00000259008,ENSP00000260810,ENSP00000262189,ENSP00000262367,ENSP00000262887,ENSP00000263187,ENSP00000289081,ENSP00000301761,ENSP00000310520,ENSP00000323511,ENSP00000325546,ENSP00000336752,ENSP00000337353,ENSP00000338774,ENSP00000341083,ENSP00000343741,ENSP00000344456,ENSP00000355185,ENSP00000360290,ENSP00000361285,ENSP00000361310…	ATR,BCL11A,BRIP1,BTK,CREBBP,CTNNB1,DAXX,DCLRE1A,ERCC4,FANCC,FIP1L1,GSK3A,IRF4,KMT2C,MNX1,MSH4,NCOA1,NLK,NPR2,NTHL1,PLAG1,PNKP,POLH,PRKAA2,PSIP1,RELA,RRM2B,SDHAF2,TCF12,TDP1,TOPBP1,UCK1,WHSC1,XRCC1
GO:0048518	positive regulation of biological process	37	5459	1.42e-05	ENSP00000222330,ENSP00000229328,ENSP00000262367,ENSP00000262887,ENSP00000282356,ENSP00000307078,ENSP00000310520,ENSP00000323511,ENSP00000324856,ENSP00000325546,ENSP00000332118,ENSP00000338774,ENSP00000341083,ENSP00000343741,ENSP00000344456,ENSP00000349437,ENSP00000351908,ENSP00000358458,ENSP00000360290,ENSP00000361021,ENSP00000363668,ENSP00000365162,ENSP00000370109,ENSP00000370343,ENSP00000372351…	ATR,BCL11A,BTK,CAMK4,CREBBP,CTNNB1,DAXX,EPHB3,ERCC4,FAM46C,GPC3,GSK3A,IGF2R,IKBKE,ILK,IRF4,KIF5B,MAP2K4,MAP3K5,MAPKAPK3,MYLK2,NCOA1,NEK1,NPR2,PIP4K2B,PLAG1,PNKP,PRF1,PRKAA2,PRKAB1,PSIP1,PTEN,RELA,STK11,TCF12,WHSC1,XRCC1
GO:0046777	protein autophosphorylation	8	198	1.96e-05	ENSP00000282356,ENSP00000324856,ENSP00000332118,ENSP00000343741,ENSP00000365162,ENSP00000384625,ENSP00000396467,ENSP00000483570	ATR,BTK,CAMK4,EPHB3,MAPKAPK3,MYLK2,NLK,STK11
GO:0048513	animal organ development	26	2926	2.11e-05	ENSP00000222330,ENSP00000251810,ENSP00000252971,ENSP00000259008,ENSP00000262887,ENSP00000263187,ENSP00000282356,ENSP00000289081,ENSP00000307078,ENSP00000324856,ENSP00000325546,ENSP00000332118,ENSP00000341083,ENSP00000344456,ENSP00000349437,ENSP00000361021,ENSP00000365162,ENSP00000370343,ENSP00000372351,ENSP00000377836,ENSP00000379975,ENSP00000384273,ENSP00000385216,ENSP00000388940,ENSP00000410402…	BRIP1,BTK,CAMK4,CTNNB1,EPHB3,FANCC,GPC3,GSK3A,IGF2R,ILK,IRF4,KIF5B,MAP2K4,MNX1,MSH4,MYLK2,NCOA1,NPR2,PLAG1,PTEN,RELA,RRM2B,STK11,TCF12,WHSC1,XRCC1
GO:0045935	positive regulation of nucleobase-containing compound metabolic process	20	1770	2.13e-05	ENSP00000222330,ENSP00000262367,ENSP00000262887,ENSP00000282356,ENSP00000323511,ENSP00000325546,ENSP00000338774,ENSP00000343741,ENSP00000344456,ENSP00000351908,ENSP00000360290,ENSP00000363668,ENSP00000370109,ENSP00000370343,ENSP00000372351,ENSP00000379975,ENSP00000384273,ENSP00000385216,ENSP00000388940,ENSP00000410402	ATR,BCL11A,CAMK4,CREBBP,CTNNB1,DAXX,GSK3A,ILK,IRF4,MAP2K4,MAP3K5,NCOA1,PLAG1,PNKP,PRKAA2,PSIP1,RELA,TCF12,WHSC1,XRCC1
GO:0009987	cellular process	61	14652	2.47e-05	ENSP00000219066,ENSP00000222330,ENSP00000229328,ENSP00000240851,ENSP00000251810,ENSP00000252971,ENSP00000255882,ENSP00000259008,ENSP00000260810,ENSP00000261402,ENSP00000262189,ENSP00000262367,ENSP00000262887,ENSP00000263102,ENSP00000263187,ENSP00000276052,ENSP00000282356,ENSP00000289081,ENSP00000301761,ENSP00000307078,ENSP00000310520,ENSP00000323511,ENSP00000324196,ENSP00000324856,ENSP00000325546…	AATK,ATR,BCL11A,BRIP1,BTK,CAMK4,CCDC6,CDK16,COL4A3BP,CREBBP,CTNNB1,DAXX,DCLRE1A,EPHB3,ERCC4,FANCC,FIP1L1,GPC3,GSK3A,IGF2R,IKBKE,ILK,IRF4,KIF5B,KMT2C,MAP2K4,MAP3K5,MAPKAPK3,MAST2,MNX1,MSH4,MYLK2,NCOA1,NEK1,NLK,NPR2,NTHL1,NUAK1,PI4KA,PIP4K2B,PLAG1,PNKP,POLH,PRF1,PRKAA2,PRKAB1,PRKD3,PSIP1,PTEN,RELA,RRM2B,SDHAF2,STK11,TCF12,TDP1,TFG,TOPBP1,UCK1,VTI1A,WHSC1,XRCC1
GO:0080134	regulation of response to stress	17	1299	2.73e-05	ENSP00000261402,ENSP00000262367,ENSP00000262887,ENSP00000310520,ENSP00000343741,ENSP00000344456,ENSP00000351908,ENSP00000361021,ENSP00000361310,ENSP00000363668,ENSP00000370343,ENSP00000372351,ENSP00000384273,ENSP00000396467,ENSP00000410402,ENSP00000464030,ENSP00000483570	ATR,BTK,CREBBP,CTNNB1,DAXX,ERCC4,IKBKE,IRF4,MAP2K4,MAP3K5,MAPKAPK3,NUAK1,POLH,PTEN,RELA,WHSC1,XRCC1
GO:0048583	regulation of response to stimulus	30	3882	2.91e-05	ENSP00000222330,ENSP00000251810,ENSP00000261402,ENSP00000262367,ENSP00000262887,ENSP00000276052,ENSP00000301761,ENSP00000307078,ENSP00000310520,ENSP00000324856,ENSP00000341083,ENSP00000343741,ENSP00000344456,ENSP00000351908,ENSP00000360290,ENSP00000361021,ENSP00000361310,ENSP00000363668,ENSP00000370343,ENSP00000372351,ENSP00000377836,ENSP00000379975,ENSP00000384273,ENSP00000384625,ENSP00000385216…	ATR,BTK,CDK16,CREBBP,CTNNB1,DAXX,ERCC4,GPC3,GSK3A,IKBKE,ILK,IRF4,KIF5B,MAP2K4,MAP3K5,MAPKAPK3,NCOA1,NLK,NPR2,NUAK1,PIP4K2B,POLH,PRKAA2,PTEN,RELA,RRM2B,SDHAF2,STK11,WHSC1,XRCC1
GO:0080135	regulation of cellular response to stress	12	618	3.37e-05	ENSP00000261402,ENSP00000262367,ENSP00000262887,ENSP00000310520,ENSP00000343741,ENSP00000344456,ENSP00000351908,ENSP00000361021,ENSP00000361310,ENSP00000363668,ENSP00000372351,ENSP00000410402	ATR,CREBBP,CTNNB1,DAXX,ERCC4,MAP2K4,MAP3K5,NUAK1,POLH,PTEN,WHSC1,XRCC1
GO:1901576	organic substance biosynthetic process	33	4656	3.59e-05	ENSP00000219066,ENSP00000229328,ENSP00000251810,ENSP00000252971,ENSP00000255882,ENSP00000259008,ENSP00000260810,ENSP00000262189,ENSP00000262367,ENSP00000323511,ENSP00000325546,ENSP00000336752,ENSP00000338774,ENSP00000341083,ENSP00000343741,ENSP00000344456,ENSP00000360290,ENSP00000361021,ENSP00000361285,ENSP00000361310,ENSP00000363668,ENSP00000368356,ENSP00000369862,ENSP00000370109,ENSP00000370343…	ATR,BCL11A,BRIP1,BTK,COL4A3BP,CREBBP,CTNNB1,DAXX,FIP1L1,GPC3,IRF4,KMT2C,MNX1,NCOA1,NLK,NPR2,NTHL1,PI4KA,PIP4K2B,PLAG1,PNKP,POLH,PRKAA2,PRKAB1,PRKD3,PSIP1,PTEN,RELA,RRM2B,TCF12,TOPBP1,UCK1,WHSC1
GO:0090304	nucleic acid metabolic process	30	3941	3.8e-05	ENSP00000219066,ENSP00000251810,ENSP00000252971,ENSP00000259008,ENSP00000260810,ENSP00000262189,ENSP00000262367,ENSP00000262887,ENSP00000263187,ENSP00000289081,ENSP00000310520,ENSP00000323511,ENSP00000325546,ENSP00000336752,ENSP00000337353,ENSP00000338774,ENSP00000343741,ENSP00000344456,ENSP00000355185,ENSP00000360290,ENSP00000361310,ENSP00000363668,ENSP00000370109,ENSP00000370343,ENSP00000372351…	ATR,BCL11A,BRIP1,BTK,CREBBP,CTNNB1,DAXX,DCLRE1A,ERCC4,FANCC,FIP1L1,IRF4,KMT2C,MNX1,MSH4,NCOA1,NLK,NTHL1,PLAG1,PNKP,POLH,PRKAA2,PSIP1,RELA,RRM2B,TCF12,TDP1,TOPBP1,WHSC1,XRCC1
GO:0045595	regulation of cell differentiation	19	1695	4.46e-05	ENSP00000222330,ENSP00000262189,ENSP00000262367,ENSP00000282356,ENSP00000301761,ENSP00000324856,ENSP00000325546,ENSP00000332118,ENSP00000338774,ENSP00000341083,ENSP00000344456,ENSP00000351908,ENSP00000361021,ENSP00000370343,ENSP00000379975,ENSP00000384273,ENSP00000385216,ENSP00000388940,ENSP00000483570	BCL11A,BTK,CAMK4,CREBBP,CTNNB1,EPHB3,GSK3A,ILK,IRF4,KMT2C,MAP3K5,NCOA1,NPR2,PLAG1,PTEN,RELA,SDHAF2,STK11,TCF12
GO:0044249	cellular biosynthetic process	32	4567	7.41e-05	ENSP00000219066,ENSP00000229328,ENSP00000251810,ENSP00000252971,ENSP00000255882,ENSP00000259008,ENSP00000260810,ENSP00000262189,ENSP00000262367,ENSP00000323511,ENSP00000325546,ENSP00000336752,ENSP00000338774,ENSP00000341083,ENSP00000343741,ENSP00000344456,ENSP00000360290,ENSP00000361021,ENSP00000361285,ENSP00000361310,ENSP00000363668,ENSP00000368356,ENSP00000369862,ENSP00000370109,ENSP00000370343…	ATR,BCL11A,BRIP1,BTK,COL4A3BP,CREBBP,CTNNB1,DAXX,FIP1L1,IRF4,KMT2C,MNX1,NCOA1,NLK,NPR2,NTHL1,PI4KA,PIP4K2B,PLAG1,PNKP,POLH,PRKAA2,PRKAB1,PRKD3,PSIP1,PTEN,RELA,RRM2B,TCF12,TOPBP1,UCK1,WHSC1
GO:0051173	positive regulation of nitrogen compound metabolic process	25	2946	7.41e-05	ENSP00000222330,ENSP00000262367,ENSP00000262887,ENSP00000282356,ENSP00000323511,ENSP00000324856,ENSP00000325546,ENSP00000338774,ENSP00000343741,ENSP00000344456,ENSP00000351908,ENSP00000360290,ENSP00000361021,ENSP00000363668,ENSP00000370109,ENSP00000370343,ENSP00000372351,ENSP00000377836,ENSP00000379975,ENSP00000384273,ENSP00000385216,ENSP00000388940,ENSP00000396467,ENSP00000410402,ENSP00000424757	ATR,BCL11A,CAMK4,CREBBP,CTNNB1,DAXX,GPC3,GSK3A,ILK,IRF4,MAP2K4,MAP3K5,MAPKAPK3,NCOA1,NEK1,PLAG1,PNKP,PRKAA2,PSIP1,PTEN,RELA,STK11,TCF12,WHSC1,XRCC1
GO:0019219	regulation of nucleobase-containing compound metabolic process	30	4133	9.38e-05	ENSP00000222330,ENSP00000252971,ENSP00000259008,ENSP00000262189,ENSP00000262367,ENSP00000262887,ENSP00000282356,ENSP00000310520,ENSP00000323511,ENSP00000325546,ENSP00000338774,ENSP00000343741,ENSP00000344456,ENSP00000351908,ENSP00000358458,ENSP00000360290,ENSP00000361021,ENSP00000361310,ENSP00000363668,ENSP00000370109,ENSP00000370343,ENSP00000372351,ENSP00000377836,ENSP00000379975,ENSP00000384273…	ATR,BCL11A,BRIP1,BTK,CAMK4,CREBBP,CTNNB1,DAXX,ERCC4,FAM46C,GPC3,GSK3A,ILK,IRF4,KMT2C,MAP2K4,MAP3K5,MNX1,NCOA1,NLK,PLAG1,PNKP,POLH,PRKAA2,PSIP1,PTEN,RELA,TCF12,WHSC1,XRCC1
GO:0048522	positive regulation of cellular process	33	4898	0.0001	ENSP00000222330,ENSP00000262367,ENSP00000262887,ENSP00000282356,ENSP00000307078,ENSP00000310520,ENSP00000323511,ENSP00000324856,ENSP00000325546,ENSP00000332118,ENSP00000338774,ENSP00000341083,ENSP00000343741,ENSP00000344456,ENSP00000349437,ENSP00000351908,ENSP00000360290,ENSP00000361021,ENSP00000363668,ENSP00000370109,ENSP00000370343,ENSP00000372351,ENSP00000377836,ENSP00000379975,ENSP00000384273…	ATR,BCL11A,BTK,CAMK4,CREBBP,CTNNB1,DAXX,EPHB3,ERCC4,GPC3,GSK3A,IGF2R,IKBKE,ILK,IRF4,KIF5B,MAP2K4,MAP3K5,MAPKAPK3,NCOA1,NEK1,NPR2,PIP4K2B,PLAG1,PNKP,PRKAA2,PSIP1,PTEN,RELA,STK11,TCF12,WHSC1,XRCC1
GO:0050793	regulation of developmental process	22	2416	0.00013	ENSP00000222330,ENSP00000261402,ENSP00000262189,ENSP00000262367,ENSP00000282356,ENSP00000301761,ENSP00000324856,ENSP00000325546,ENSP00000332118,ENSP00000338774,ENSP00000341083,ENSP00000344456,ENSP00000351908,ENSP00000361021,ENSP00000370343,ENSP00000372351,ENSP00000377836,ENSP00000379975,ENSP00000384273,ENSP00000385216,ENSP00000388940,ENSP00000483570	BCL11A,BTK,CAMK4,CREBBP,CTNNB1,EPHB3,GPC3,GSK3A,ILK,IRF4,KMT2C,MAP3K5,NCOA1,NPR2,NUAK1,PLAG1,PTEN,RELA,SDHAF2,STK11,TCF12,WHSC1
GO:0006979	response to oxidative stress	9	373	0.00014	ENSP00000251810,ENSP00000262887,ENSP00000289081,ENSP00000323511,ENSP00000351908,ENSP00000360290,ENSP00000370109,ENSP00000384273,ENSP00000483570	BTK,FANCC,MAP3K5,PNKP,PRKAA2,PSIP1,RELA,RRM2B,XRCC1
GO:0031325	positive regulation of cellular metabolic process	25	3060	0.00014	ENSP00000222330,ENSP00000262367,ENSP00000262887,ENSP00000282356,ENSP00000323511,ENSP00000324856,ENSP00000325546,ENSP00000338774,ENSP00000343741,ENSP00000344456,ENSP00000351908,ENSP00000360290,ENSP00000361021,ENSP00000363668,ENSP00000370109,ENSP00000370343,ENSP00000372351,ENSP00000379975,ENSP00000384273,ENSP00000385216,ENSP00000388940,ENSP00000396467,ENSP00000410402,ENSP00000424757,ENSP00000482548	ATR,BCL11A,CAMK4,CREBBP,CTNNB1,DAXX,GSK3A,ILK,IRF4,MAP2K4,MAP3K5,MAPKAPK3,NCOA1,NEK1,PIP4K2B,PLAG1,PNKP,PRKAA2,PSIP1,PTEN,RELA,STK11,TCF12,WHSC1,XRCC1
GO:0051962	positive regulation of nervous system development	10	488	0.00015	ENSP00000324856,ENSP00000325546,ENSP00000332118,ENSP00000338774,ENSP00000344456,ENSP00000361021,ENSP00000379975,ENSP00000384273,ENSP00000385216,ENSP00000388940	BCL11A,CTNNB1,EPHB3,ILK,NCOA1,PLAG1,PTEN,RELA,STK11,TCF12
GO:0060255	regulation of macromolecule metabolic process	37	6072	0.00015	ENSP00000222330,ENSP00000229328,ENSP00000252971,ENSP00000259008,ENSP00000261402,ENSP00000262189,ENSP00000262367,ENSP00000262887,ENSP00000282356,ENSP00000310520,ENSP00000323511,ENSP00000324856,ENSP00000325546,ENSP00000338774,ENSP00000343741,ENSP00000344456,ENSP00000351908,ENSP00000354671,ENSP00000358458,ENSP00000360290,ENSP00000361021,ENSP00000361310,ENSP00000363668,ENSP00000365162,ENSP00000370109…	ATR,BCL11A,BRIP1,BTK,CAMK4,CREBBP,CTNNB1,DAXX,ERCC4,FAM46C,GPC3,GSK3A,ILK,IRF4,KMT2C,MAP2K4,MAP3K5,MAPKAPK3,MAST2,MNX1,MYLK2,NCOA1,NEK1,NLK,NUAK1,PLAG1,PNKP,POLH,PRKAA2,PRKAB1,PSIP1,PTEN,RELA,STK11,TCF12,WHSC1,XRCC1
GO:0051052	regulation of DNA metabolic process	9	381	0.00016	ENSP00000222330,ENSP00000262887,ENSP00000310520,ENSP00000323511,ENSP00000343741,ENSP00000344456,ENSP00000361310,ENSP00000372351,ENSP00000410402	ATR,CTNNB1,ERCC4,GSK3A,MAP2K4,PNKP,POLH,WHSC1,XRCC1
GO:2000026	regulation of multicellular organismal development	19	1876	0.00016	ENSP00000222330,ENSP00000262189,ENSP00000262367,ENSP00000282356,ENSP00000301761,ENSP00000324856,ENSP00000325546,ENSP00000332118,ENSP00000338774,ENSP00000344456,ENSP00000361021,ENSP00000370343,ENSP00000372351,ENSP00000377836,ENSP00000379975,ENSP00000384273,ENSP00000385216,ENSP00000388940,ENSP00000483570	BCL11A,BTK,CAMK4,CREBBP,CTNNB1,EPHB3,GPC3,GSK3A,ILK,IRF4,KMT2C,NCOA1,PLAG1,PTEN,RELA,SDHAF2,STK11,TCF12,WHSC1
GO:0009628	response to abiotic stimulus	14	1052	0.0002	ENSP00000259008,ENSP00000260810,ENSP00000262367,ENSP00000262887,ENSP00000310520,ENSP00000323511,ENSP00000324856,ENSP00000343741,ENSP00000361021,ENSP00000361310,ENSP00000363668,ENSP00000370109,ENSP00000384273,ENSP00000410402	ATR,BRIP1,CREBBP,DAXX,ERCC4,MAP2K4,PNKP,POLH,PSIP1,PTEN,RELA,STK11,TOPBP1,XRCC1
GO:0051347	positive regulation of transferase activity	11	630	0.0002	ENSP00000222330,ENSP00000323511,ENSP00000324856,ENSP00000344456,ENSP00000351908,ENSP00000361021,ENSP00000363668,ENSP00000379975,ENSP00000396467,ENSP00000410402,ENSP00000424757	CTNNB1,DAXX,GSK3A,ILK,MAP2K4,MAP3K5,MAPKAPK3,NEK1,PNKP,PTEN,STK11
GO:0045786	negative regulation of cell cycle	10	517	0.00024	ENSP00000229328,ENSP00000259008,ENSP00000260810,ENSP00000324856,ENSP00000341083,ENSP00000343741,ENSP00000344456,ENSP00000360290,ENSP00000361021,ENSP00000379975	ATR,BRIP1,CTNNB1,ILK,NPR2,PRKAA2,PRKAB1,PTEN,STK11,TOPBP1
GO:0009411	response to UV	6	139	0.00026	ENSP00000262367,ENSP00000310520,ENSP00000324856,ENSP00000343741,ENSP00000361310,ENSP00000384273	ATR,CREBBP,ERCC4,POLH,RELA,STK11
GO:0019222	regulation of metabolic process	38	6516	0.00026	ENSP00000222330,ENSP00000229328,ENSP00000252971,ENSP00000259008,ENSP00000261402,ENSP00000262189,ENSP00000262367,ENSP00000262887,ENSP00000282356,ENSP00000310520,ENSP00000323511,ENSP00000324856,ENSP00000325546,ENSP00000338774,ENSP00000343741,ENSP00000344456,ENSP00000351908,ENSP00000354671,ENSP00000358458,ENSP00000360290,ENSP00000361021,ENSP00000361310,ENSP00000363668,ENSP00000365162,ENSP00000370109…	ATR,BCL11A,BRIP1,BTK,CAMK4,CREBBP,CTNNB1,DAXX,ERCC4,FAM46C,GPC3,GSK3A,ILK,IRF4,KMT2C,MAP2K4,MAP3K5,MAPKAPK3,MAST2,MNX1,MYLK2,NCOA1,NEK1,NLK,NUAK1,PIP4K2B,PLAG1,PNKP,POLH,PRKAA2,PRKAB1,PSIP1,PTEN,RELA,STK11,TCF12,WHSC1,XRCC1
GO:0034644	cellular response to UV	5	78	0.00026	ENSP00000262367,ENSP00000310520,ENSP00000324856,ENSP00000343741,ENSP00000361310	ATR,CREBBP,ERCC4,POLH,STK11
GO:1902531	regulation of intracellular signal transduction	18	1764	0.00026	ENSP00000222330,ENSP00000251810,ENSP00000261402,ENSP00000324856,ENSP00000341083,ENSP00000343741,ENSP00000344456,ENSP00000351908,ENSP00000360290,ENSP00000361021,ENSP00000363668,ENSP00000379975,ENSP00000384273,ENSP00000384625,ENSP00000396467,ENSP00000410402,ENSP00000464030,ENSP00000482548	ATR,CTNNB1,DAXX,GSK3A,IKBKE,ILK,MAP2K4,MAP3K5,MAPKAPK3,NLK,NPR2,NUAK1,PIP4K2B,PRKAA2,PTEN,RELA,RRM2B,STK11
GO:0051239	regulation of multicellular organismal process	23	2788	0.00029	ENSP00000222330,ENSP00000262189,ENSP00000262367,ENSP00000282356,ENSP00000301761,ENSP00000324856,ENSP00000325546,ENSP00000332118,ENSP00000338774,ENSP00000341083,ENSP00000344456,ENSP00000354671,ENSP00000361021,ENSP00000365162,ENSP00000370343,ENSP00000372351,ENSP00000377836,ENSP00000379975,ENSP00000384273,ENSP00000385216,ENSP00000388940,ENSP00000464030,ENSP00000483570	BCL11A,BTK,CAMK4,CREBBP,CTNNB1,EPHB3,GPC3,GSK3A,IKBKE,ILK,IRF4,KMT2C,MAST2,MYLK2,NCOA1,NPR2,PLAG1,PTEN,RELA,SDHAF2,STK11,TCF12,WHSC1
GO:0032204	regulation of telomere maintenance	5	81	0.0003	ENSP00000262887,ENSP00000310520,ENSP00000323511,ENSP00000343741,ENSP00000344456	ATR,CTNNB1,ERCC4,PNKP,XRCC1
GO:0050769	positive regulation of neurogenesis	9	425	0.00032	ENSP00000324856,ENSP00000325546,ENSP00000338774,ENSP00000344456,ENSP00000361021,ENSP00000379975,ENSP00000384273,ENSP00000385216,ENSP00000388940	BCL11A,CTNNB1,ILK,NCOA1,PLAG1,PTEN,RELA,STK11,TCF12
GO:1901216	positive regulation of neuron death	5	85	0.00036	ENSP00000222330,ENSP00000344456,ENSP00000351908,ENSP00000363668,ENSP00000410402	CTNNB1,DAXX,GSK3A,MAP2K4,MAP3K5
GO:0007275	multicellular organism development	31	4726	0.00037	ENSP00000222330,ENSP00000229328,ENSP00000251810,ENSP00000252971,ENSP00000259008,ENSP00000262367,ENSP00000262887,ENSP00000263187,ENSP00000276052,ENSP00000282356,ENSP00000289081,ENSP00000307078,ENSP00000324856,ENSP00000325546,ENSP00000332118,ENSP00000338774,ENSP00000341083,ENSP00000343741,ENSP00000344456,ENSP00000349437,ENSP00000361021,ENSP00000365162,ENSP00000370343,ENSP00000372351,ENSP00000377836…	ATR,BCL11A,BRIP1,BTK,CAMK4,CDK16,CREBBP,CTNNB1,EPHB3,FANCC,GPC3,GSK3A,IGF2R,ILK,IRF4,KIF5B,MAP2K4,MNX1,MSH4,MYLK2,NCOA1,NPR2,PLAG1,PRKAB1,PTEN,RELA,RRM2B,STK11,TCF12,WHSC1,XRCC1
GO:0051704	multi-organism process	20	2222	0.00038	ENSP00000255882,ENSP00000259008,ENSP00000262367,ENSP00000263187,ENSP00000276052,ENSP00000289081,ENSP00000324856,ENSP00000344456,ENSP00000349437,ENSP00000351908,ENSP00000354671,ENSP00000361021,ENSP00000363668,ENSP00000370109,ENSP00000370343,ENSP00000384273,ENSP00000396467,ENSP00000398568,ENSP00000464030,ENSP00000483570	BRIP1,BTK,CDK16,CREBBP,CTNNB1,DAXX,FANCC,IGF2R,IKBKE,IRF4,MAP3K5,MAPKAPK3,MAST2,MSH4,PI4KA,PRF1,PSIP1,PTEN,RELA,STK11
GO:0031323	regulation of cellular metabolic process	36	6082	0.00039	ENSP00000222330,ENSP00000252971,ENSP00000259008,ENSP00000261402,ENSP00000262189,ENSP00000262367,ENSP00000262887,ENSP00000282356,ENSP00000310520,ENSP00000323511,ENSP00000324856,ENSP00000325546,ENSP00000338774,ENSP00000343741,ENSP00000344456,ENSP00000351908,ENSP00000354671,ENSP00000358458,ENSP00000360290,ENSP00000361021,ENSP00000361310,ENSP00000363668,ENSP00000370109,ENSP00000370343,ENSP00000372351…	ATR,BCL11A,BRIP1,BTK,CAMK4,CREBBP,CTNNB1,DAXX,ERCC4,FAM46C,GPC3,GSK3A,ILK,IRF4,KMT2C,MAP2K4,MAP3K5,MAPKAPK3,MAST2,MNX1,NCOA1,NEK1,NLK,NUAK1,PIP4K2B,PLAG1,PNKP,POLH,PRKAA2,PSIP1,PTEN,RELA,STK11,TCF12,WHSC1,XRCC1
GO:0031328	positive regulation of cellular biosynthetic process	18	1846	0.00041	ENSP00000222330,ENSP00000262367,ENSP00000282356,ENSP00000323511,ENSP00000325546,ENSP00000338774,ENSP00000343741,ENSP00000344456,ENSP00000351908,ENSP00000360290,ENSP00000363668,ENSP00000370109,ENSP00000370343,ENSP00000379975,ENSP00000384273,ENSP00000385216,ENSP00000388940,ENSP00000410402	ATR,BCL11A,CAMK4,CREBBP,CTNNB1,DAXX,GSK3A,ILK,IRF4,MAP2K4,MAP3K5,NCOA1,PLAG1,PNKP,PRKAA2,PSIP1,RELA,TCF12
GO:0051171	regulation of nitrogen compound metabolic process	35	5827	0.00041	ENSP00000222330,ENSP00000252971,ENSP00000259008,ENSP00000261402,ENSP00000262189,ENSP00000262367,ENSP00000262887,ENSP00000282356,ENSP00000310520,ENSP00000323511,ENSP00000324856,ENSP00000325546,ENSP00000338774,ENSP00000343741,ENSP00000344456,ENSP00000351908,ENSP00000354671,ENSP00000358458,ENSP00000360290,ENSP00000361021,ENSP00000361310,ENSP00000363668,ENSP00000370109,ENSP00000370343,ENSP00000372351…	ATR,BCL11A,BRIP1,BTK,CAMK4,CREBBP,CTNNB1,DAXX,ERCC4,FAM46C,GPC3,GSK3A,ILK,IRF4,KMT2C,MAP2K4,MAP3K5,MAPKAPK3,MAST2,MNX1,NCOA1,NEK1,NLK,NUAK1,PLAG1,PNKP,POLH,PRKAA2,PSIP1,PTEN,RELA,STK11,TCF12,WHSC1,XRCC1
GO:0010646	regulation of cell communication	25	3327	0.00044	ENSP00000222330,ENSP00000251810,ENSP00000261402,ENSP00000262367,ENSP00000276052,ENSP00000301761,ENSP00000307078,ENSP00000324856,ENSP00000341083,ENSP00000343741,ENSP00000344456,ENSP00000351908,ENSP00000360290,ENSP00000361021,ENSP00000363668,ENSP00000370343,ENSP00000377836,ENSP00000379975,ENSP00000384273,ENSP00000384625,ENSP00000385216,ENSP00000396467,ENSP00000410402,ENSP00000464030,ENSP00000482548	ATR,CDK16,CREBBP,CTNNB1,DAXX,GPC3,GSK3A,IKBKE,ILK,IRF4,KIF5B,MAP2K4,MAP3K5,MAPKAPK3,NCOA1,NLK,NPR2,NUAK1,PIP4K2B,PRKAA2,PTEN,RELA,RRM2B,SDHAF2,STK11
GO:0048584	positive regulation of response to stimulus	19	2054	0.00044	ENSP00000222330,ENSP00000262367,ENSP00000262887,ENSP00000307078,ENSP00000324856,ENSP00000341083,ENSP00000343741,ENSP00000344456,ENSP00000351908,ENSP00000361021,ENSP00000363668,ENSP00000372351,ENSP00000377836,ENSP00000379975,ENSP00000384273,ENSP00000396467,ENSP00000410402,ENSP00000464030,ENSP00000483570	ATR,BTK,CREBBP,CTNNB1,DAXX,GPC3,GSK3A,IKBKE,ILK,KIF5B,MAP2K4,MAP3K5,MAPKAPK3,NPR2,PTEN,RELA,STK11,WHSC1,XRCC1
GO:0060284	regulation of cell development	12	846	0.00044	ENSP00000222330,ENSP00000324856,ENSP00000325546,ENSP00000332118,ENSP00000338774,ENSP00000341083,ENSP00000344456,ENSP00000361021,ENSP00000379975,ENSP00000384273,ENSP00000385216,ENSP00000388940	BCL11A,CTNNB1,EPHB3,GSK3A,ILK,NCOA1,NPR2,PLAG1,PTEN,RELA,STK11,TCF12
GO:0051276	chromosome organization	13	999	0.00045	ENSP00000259008,ENSP00000262189,ENSP00000262367,ENSP00000262887,ENSP00000263187,ENSP00000310520,ENSP00000344456,ENSP00000355185,ENSP00000360290,ENSP00000363668,ENSP00000370343,ENSP00000372351,ENSP00000385216	BRIP1,CREBBP,CTNNB1,DAXX,DCLRE1A,ERCC4,IRF4,KMT2C,MSH4,NCOA1,PRKAA2,WHSC1,XRCC1
GO:0006996	organelle organization	24	3131	0.00049	ENSP00000222330,ENSP00000240851,ENSP00000251810,ENSP00000255882,ENSP00000259008,ENSP00000262189,ENSP00000262367,ENSP00000262887,ENSP00000263102,ENSP00000263187,ENSP00000301761,ENSP00000307078,ENSP00000310520,ENSP00000344456,ENSP00000354671,ENSP00000355185,ENSP00000360290,ENSP00000361021,ENSP00000363668,ENSP00000370343,ENSP00000372351,ENSP00000376792,ENSP00000385216,ENSP00000424757	BRIP1,CCDC6,CREBBP,CTNNB1,DAXX,DCLRE1A,ERCC4,GSK3A,IRF4,KIF5B,KMT2C,MAST2,MSH4,NCOA1,NEK1,PI4KA,PRKAA2,PTEN,RRM2B,SDHAF2,TFG,VTI1A,WHSC1,XRCC1
GO:0023051	regulation of signaling	25	3360	0.00049	ENSP00000222330,ENSP00000251810,ENSP00000261402,ENSP00000262367,ENSP00000276052,ENSP00000301761,ENSP00000307078,ENSP00000324856,ENSP00000341083,ENSP00000343741,ENSP00000344456,ENSP00000351908,ENSP00000360290,ENSP00000361021,ENSP00000363668,ENSP00000370343,ENSP00000377836,ENSP00000379975,ENSP00000384273,ENSP00000384625,ENSP00000385216,ENSP00000396467,ENSP00000410402,ENSP00000464030,ENSP00000482548	ATR,CDK16,CREBBP,CTNNB1,DAXX,GPC3,GSK3A,IKBKE,ILK,IRF4,KIF5B,MAP2K4,MAP3K5,MAPKAPK3,NCOA1,NLK,NPR2,NUAK1,PIP4K2B,PRKAA2,PTEN,RELA,RRM2B,SDHAF2,STK11
GO:0050767	regulation of neurogenesis	11	730	0.00057	ENSP00000222330,ENSP00000324856,ENSP00000325546,ENSP00000332118,ENSP00000338774,ENSP00000344456,ENSP00000361021,ENSP00000379975,ENSP00000384273,ENSP00000385216,ENSP00000388940	BCL11A,CTNNB1,EPHB3,GSK3A,ILK,NCOA1,PLAG1,PTEN,RELA,STK11,TCF12
GO:0048731	system development	28	4144	0.00067	ENSP00000222330,ENSP00000251810,ENSP00000252971,ENSP00000259008,ENSP00000262887,ENSP00000263187,ENSP00000276052,ENSP00000282356,ENSP00000289081,ENSP00000307078,ENSP00000324856,ENSP00000325546,ENSP00000332118,ENSP00000338774,ENSP00000341083,ENSP00000344456,ENSP00000349437,ENSP00000361021,ENSP00000365162,ENSP00000370343,ENSP00000372351,ENSP00000377836,ENSP00000379975,ENSP00000384273,ENSP00000385216…	BCL11A,BRIP1,BTK,CAMK4,CDK16,CTNNB1,EPHB3,FANCC,GPC3,GSK3A,IGF2R,ILK,IRF4,KIF5B,MAP2K4,MNX1,MSH4,MYLK2,NCOA1,NPR2,PLAG1,PTEN,RELA,RRM2B,STK11,TCF12,WHSC1,XRCC1
GO:0080090	regulation of primary metabolic process	35	5982	0.00068	ENSP00000222330,ENSP00000252971,ENSP00000259008,ENSP00000261402,ENSP00000262189,ENSP00000262367,ENSP00000262887,ENSP00000282356,ENSP00000310520,ENSP00000323511,ENSP00000324856,ENSP00000325546,ENSP00000338774,ENSP00000343741,ENSP00000344456,ENSP00000351908,ENSP00000354671,ENSP00000358458,ENSP00000360290,ENSP00000361021,ENSP00000361310,ENSP00000363668,ENSP00000370109,ENSP00000370343,ENSP00000372351…	ATR,BCL11A,BRIP1,BTK,CAMK4,CREBBP,CTNNB1,DAXX,ERCC4,FAM46C,GPC3,GSK3A,ILK,IRF4,KMT2C,MAP2K4,MAP3K5,MAPKAPK3,MAST2,MNX1,NCOA1,NEK1,NLK,NUAK1,PLAG1,PNKP,POLH,PRKAA2,PSIP1,PTEN,RELA,STK11,TCF12,WHSC1,XRCC1
GO:0036297	interstrand cross-link repair	4	49	0.00072	ENSP00000289081,ENSP00000310520,ENSP00000343741,ENSP00000355185	ATR,DCLRE1A,ERCC4,FANCC
GO:0010557	positive regulation of macromolecule biosynthetic process	17	1758	0.00073	ENSP00000222330,ENSP00000262367,ENSP00000282356,ENSP00000323511,ENSP00000325546,ENSP00000338774,ENSP00000343741,ENSP00000344456,ENSP00000351908,ENSP00000363668,ENSP00000370109,ENSP00000370343,ENSP00000379975,ENSP00000384273,ENSP00000385216,ENSP00000388940,ENSP00000410402	ATR,BCL11A,CAMK4,CREBBP,CTNNB1,DAXX,GSK3A,ILK,IRF4,MAP2K4,MAP3K5,NCOA1,PLAG1,PNKP,PSIP1,RELA,TCF12
GO:0006302	double-strand break repair	6	178	0.00075	ENSP00000259008,ENSP00000262887,ENSP00000310520,ENSP00000337353,ENSP00000355185,ENSP00000372351	BRIP1,DCLRE1A,ERCC4,TDP1,WHSC1,XRCC1
GO:0007154	cell communication	32	5219	0.00079	ENSP00000222330,ENSP00000229328,ENSP00000255882,ENSP00000259008,ENSP00000261402,ENSP00000262367,ENSP00000276052,ENSP00000282356,ENSP00000324856,ENSP00000332118,ENSP00000338774,ENSP00000341083,ENSP00000344456,ENSP00000349437,ENSP00000351908,ENSP00000354671,ENSP00000360290,ENSP00000361021,ENSP00000363668,ENSP00000365162,ENSP00000368356,ENSP00000370343,ENSP00000379975,ENSP00000384273,ENSP00000384625…	BCL11A,BRIP1,BTK,CAMK4,CDK16,CREBBP,CTNNB1,DAXX,EPHB3,GSK3A,IGF2R,IKBKE,ILK,IRF4,MAP2K4,MAP3K5,MAPKAPK3,MAST2,MYLK2,NCOA1,NEK1,NLK,NPR2,NUAK1,PI4KA,PIP4K2B,PRKAA2,PRKAB1,PRKD3,PTEN,RELA,STK11
GO:0009966	regulation of signal transduction	23	3033	0.00084	ENSP00000222330,ENSP00000251810,ENSP00000261402,ENSP00000262367,ENSP00000301761,ENSP00000324856,ENSP00000341083,ENSP00000343741,ENSP00000344456,ENSP00000351908,ENSP00000360290,ENSP00000361021,ENSP00000363668,ENSP00000370343,ENSP00000377836,ENSP00000379975,ENSP00000384273,ENSP00000384625,ENSP00000385216,ENSP00000396467,ENSP00000410402,ENSP00000464030,ENSP00000482548	ATR,CREBBP,CTNNB1,DAXX,GPC3,GSK3A,IKBKE,ILK,IRF4,MAP2K4,MAP3K5,MAPKAPK3,NCOA1,NLK,NPR2,NUAK1,PIP4K2B,PRKAA2,PTEN,RELA,RRM2B,SDHAF2,STK11
GO:0034654	nucleobase-containing compound biosynthetic process	23	3031	0.00084	ENSP00000219066,ENSP00000251810,ENSP00000252971,ENSP00000262189,ENSP00000262367,ENSP00000323511,ENSP00000325546,ENSP00000336752,ENSP00000338774,ENSP00000341083,ENSP00000344456,ENSP00000360290,ENSP00000361285,ENSP00000361310,ENSP00000363668,ENSP00000370109,ENSP00000370343,ENSP00000372351,ENSP00000384273,ENSP00000384625,ENSP00000385216,ENSP00000388940,ENSP00000483570	BCL11A,BTK,CREBBP,CTNNB1,DAXX,FIP1L1,IRF4,KMT2C,MNX1,NCOA1,NLK,NPR2,NTHL1,PLAG1,PNKP,POLH,PRKAA2,PSIP1,RELA,RRM2B,TCF12,UCK1,WHSC1
GO:0050794	regulation of cellular process	49	10484	0.00084	ENSP00000222330,ENSP00000229328,ENSP00000251810,ENSP00000252971,ENSP00000255882,ENSP00000259008,ENSP00000260810,ENSP00000261402,ENSP00000262189,ENSP00000262367,ENSP00000262887,ENSP00000276052,ENSP00000282356,ENSP00000301761,ENSP00000307078,ENSP00000310520,ENSP00000323511,ENSP00000324856,ENSP00000325546,ENSP00000332118,ENSP00000338774,ENSP00000341083,ENSP00000343741,ENSP00000344456,ENSP00000349437…	ATR,BCL11A,BRIP1,BTK,CAMK4,CDK16,CREBBP,CTNNB1,DAXX,EPHB3,ERCC4,FAM46C,GPC3,GSK3A,IGF2R,IKBKE,ILK,IRF4,KIF5B,KMT2C,MAP2K4,MAP3K5,MAPKAPK3,MAST2,MNX1,MYLK2,NCOA1,NEK1,NLK,NPR2,NUAK1,PI4KA,PIP4K2B,PLAG1,PNKP,POLH,PRKAA2,PRKAB1,PRKD3,PSIP1,PTEN,RELA,RRM2B,SDHAF2,STK11,TCF12,TOPBP1,WHSC1,XRCC1
GO:0006289	nucleotide-excision repair	5	110	0.00088	ENSP00000219066,ENSP00000262887,ENSP00000289081,ENSP00000310520,ENSP00000323511	ERCC4,FANCC,NTHL1,PNKP,XRCC1
GO:0007165	signal transduction	30	4738	0.00089	ENSP00000222330,ENSP00000229328,ENSP00000255882,ENSP00000261402,ENSP00000262367,ENSP00000282356,ENSP00000324856,ENSP00000332118,ENSP00000338774,ENSP00000341083,ENSP00000344456,ENSP00000349437,ENSP00000351908,ENSP00000354671,ENSP00000360290,ENSP00000361021,ENSP00000363668,ENSP00000365162,ENSP00000368356,ENSP00000370343,ENSP00000379975,ENSP00000384273,ENSP00000384625,ENSP00000385216,ENSP00000396467…	BCL11A,BTK,CAMK4,CREBBP,CTNNB1,DAXX,EPHB3,GSK3A,IGF2R,IKBKE,ILK,IRF4,MAP2K4,MAP3K5,MAPKAPK3,MAST2,MYLK2,NCOA1,NEK1,NLK,NPR2,NUAK1,PI4KA,PIP4K2B,PRKAA2,PRKAB1,PRKD3,PTEN,RELA,STK11
GO:0071214	cellular response to abiotic stimulus	7	282	0.00095	ENSP00000262367,ENSP00000310520,ENSP00000324856,ENSP00000343741,ENSP00000361021,ENSP00000361310,ENSP00000410402	ATR,CREBBP,ERCC4,MAP2K4,POLH,PTEN,STK11
GO:0010628	positive regulation of gene expression	17	1826	0.001	ENSP00000222330,ENSP00000229328,ENSP00000262367,ENSP00000282356,ENSP00000325546,ENSP00000338774,ENSP00000344456,ENSP00000351908,ENSP00000358458,ENSP00000361021,ENSP00000365162,ENSP00000370109,ENSP00000370343,ENSP00000379975,ENSP00000384273,ENSP00000385216,ENSP00000388940	BCL11A,CAMK4,CREBBP,CTNNB1,FAM46C,GSK3A,ILK,IRF4,MAP3K5,MYLK2,NCOA1,PLAG1,PRKAB1,PSIP1,PTEN,RELA,TCF12
GO:0010647	positive regulation of cell communication	16	1631	0.001	ENSP00000222330,ENSP00000262367,ENSP00000307078,ENSP00000324856,ENSP00000341083,ENSP00000343741,ENSP00000344456,ENSP00000351908,ENSP00000361021,ENSP00000363668,ENSP00000377836,ENSP00000379975,ENSP00000384273,ENSP00000396467,ENSP00000410402,ENSP00000464030	ATR,CREBBP,CTNNB1,DAXX,GPC3,GSK3A,IKBKE,ILK,KIF5B,MAP2K4,MAP3K5,MAPKAPK3,NPR2,PTEN,RELA,STK11
GO:0023056	positive regulation of signaling	16	1638	0.001	ENSP00000222330,ENSP00000262367,ENSP00000307078,ENSP00000324856,ENSP00000341083,ENSP00000343741,ENSP00000344456,ENSP00000351908,ENSP00000361021,ENSP00000363668,ENSP00000377836,ENSP00000379975,ENSP00000384273,ENSP00000396467,ENSP00000410402,ENSP00000464030	ATR,CREBBP,CTNNB1,DAXX,GPC3,GSK3A,IKBKE,ILK,KIF5B,MAP2K4,MAP3K5,MAPKAPK3,NPR2,PTEN,RELA,STK11
GO:0090305	nucleic acid phosphodiester bond hydrolysis	7	287	0.001	ENSP00000219066,ENSP00000262887,ENSP00000310520,ENSP00000323511,ENSP00000336752,ENSP00000337353,ENSP00000355185	DCLRE1A,ERCC4,FIP1L1,NTHL1,PNKP,TDP1,XRCC1
GO:1902533	positive regulation of intracellular signal transduction	12	959	0.0011	ENSP00000222330,ENSP00000341083,ENSP00000343741,ENSP00000344456,ENSP00000351908,ENSP00000361021,ENSP00000363668,ENSP00000379975,ENSP00000384273,ENSP00000396467,ENSP00000410402,ENSP00000464030	ATR,CTNNB1,DAXX,GSK3A,IKBKE,ILK,MAP2K4,MAP3K5,MAPKAPK3,NPR2,PTEN,RELA
GO:0001655	urogenital system development	7	299	0.0012	ENSP00000251810,ENSP00000325546,ENSP00000332118,ENSP00000344456,ENSP00000361021,ENSP00000377836,ENSP00000379975	CTNNB1,EPHB3,GPC3,ILK,PLAG1,PTEN,RRM2B
GO:0006260	DNA replication	6	203	0.0012	ENSP00000251810,ENSP00000259008,ENSP00000260810,ENSP00000323511,ENSP00000343741,ENSP00000361310	ATR,BRIP1,PNKP,POLH,RRM2B,TOPBP1
GO:0009889	regulation of biosynthetic process	28	4337	0.0012	ENSP00000222330,ENSP00000252971,ENSP00000259008,ENSP00000262189,ENSP00000262367,ENSP00000282356,ENSP00000323511,ENSP00000324856,ENSP00000325546,ENSP00000338774,ENSP00000343741,ENSP00000344456,ENSP00000351908,ENSP00000354671,ENSP00000360290,ENSP00000361021,ENSP00000363668,ENSP00000370109,ENSP00000370343,ENSP00000372351,ENSP00000377836,ENSP00000379975,ENSP00000384273,ENSP00000384625,ENSP00000385216…	ATR,BCL11A,BRIP1,BTK,CAMK4,CREBBP,CTNNB1,DAXX,GPC3,GSK3A,ILK,IRF4,KMT2C,MAP2K4,MAP3K5,MAST2,MNX1,NCOA1,NLK,PLAG1,PNKP,PRKAA2,PSIP1,PTEN,RELA,STK11,TCF12,WHSC1
GO:0009967	positive regulation of signal transduction	15	1493	0.0012	ENSP00000222330,ENSP00000262367,ENSP00000324856,ENSP00000341083,ENSP00000343741,ENSP00000344456,ENSP00000351908,ENSP00000361021,ENSP00000363668,ENSP00000377836,ENSP00000379975,ENSP00000384273,ENSP00000396467,ENSP00000410402,ENSP00000464030	ATR,CREBBP,CTNNB1,DAXX,GPC3,GSK3A,IKBKE,ILK,MAP2K4,MAP3K5,MAPKAPK3,NPR2,PTEN,RELA,STK11
GO:0010660	regulation of muscle cell apoptotic process	4	60	0.0012	ENSP00000351908,ENSP00000361021,ENSP00000379975,ENSP00000410402	ILK,MAP2K4,MAP3K5,PTEN
GO:0023052	signaling	31	5108	0.0012	ENSP00000222330,ENSP00000229328,ENSP00000255882,ENSP00000261402,ENSP00000262367,ENSP00000276052,ENSP00000282356,ENSP00000324856,ENSP00000332118,ENSP00000338774,ENSP00000341083,ENSP00000344456,ENSP00000349437,ENSP00000351908,ENSP00000354671,ENSP00000360290,ENSP00000361021,ENSP00000363668,ENSP00000365162,ENSP00000368356,ENSP00000370343,ENSP00000379975,ENSP00000384273,ENSP00000384625,ENSP00000385216…	BCL11A,BTK,CAMK4,CDK16,CREBBP,CTNNB1,DAXX,EPHB3,GSK3A,IGF2R,IKBKE,ILK,IRF4,MAP2K4,MAP3K5,MAPKAPK3,MAST2,MYLK2,NCOA1,NEK1,NLK,NPR2,NUAK1,PI4KA,PIP4K2B,PRKAA2,PRKAB1,PRKD3,PTEN,RELA,STK11
GO:0065007	biological regulation	52	11740	0.0012	ENSP00000222330,ENSP00000229328,ENSP00000251810,ENSP00000252971,ENSP00000255882,ENSP00000259008,ENSP00000260810,ENSP00000261402,ENSP00000262189,ENSP00000262367,ENSP00000262887,ENSP00000276052,ENSP00000282356,ENSP00000289081,ENSP00000301761,ENSP00000307078,ENSP00000310520,ENSP00000323511,ENSP00000324856,ENSP00000325546,ENSP00000332118,ENSP00000338774,ENSP00000341083,ENSP00000343741,ENSP00000344456…	ATR,BCL11A,BRIP1,BTK,CAMK4,CDK16,CREBBP,CTNNB1,DAXX,DCLRE1A,EPHB3,ERCC4,FAM46C,FANCC,GPC3,GSK3A,IGF2R,IKBKE,ILK,IRF4,KIF5B,KMT2C,MAP2K4,MAP3K5,MAPKAPK3,MAST2,MNX1,MYLK2,NCOA1,NEK1,NLK,NPR2,NUAK1,PI4KA,PIP4K2B,PLAG1,PNKP,POLH,PRF1,PRKAA2,PRKAB1,PRKD3,PSIP1,PTEN,RELA,RRM2B,SDHAF2,STK11,TCF12,TOPBP1,WHSC1,XRCC1
GO:0032502	developmental process	32	5401	0.0013	ENSP00000222330,ENSP00000229328,ENSP00000251810,ENSP00000252971,ENSP00000259008,ENSP00000262367,ENSP00000262887,ENSP00000263187,ENSP00000276052,ENSP00000282356,ENSP00000289081,ENSP00000307078,ENSP00000324856,ENSP00000325546,ENSP00000332118,ENSP00000338774,ENSP00000341083,ENSP00000343741,ENSP00000344456,ENSP00000349437,ENSP00000354671,ENSP00000361021,ENSP00000365162,ENSP00000370343,ENSP00000372351…	ATR,BCL11A,BRIP1,BTK,CAMK4,CDK16,CREBBP,CTNNB1,EPHB3,FANCC,GPC3,GSK3A,IGF2R,ILK,IRF4,KIF5B,MAP2K4,MAST2,MNX1,MSH4,MYLK2,NCOA1,NPR2,PLAG1,PRKAB1,PTEN,RELA,RRM2B,STK11,TCF12,WHSC1,XRCC1
GO:1904356	regulation of telomere maintenance via telomere lengthening	4	62	0.0013	ENSP00000310520,ENSP00000323511,ENSP00000343741,ENSP00000344456	ATR,CTNNB1,ERCC4,PNKP
GO:0009314	response to radiation	8	425	0.0014	ENSP00000260810,ENSP00000262367,ENSP00000310520,ENSP00000323511,ENSP00000324856,ENSP00000343741,ENSP00000361310,ENSP00000384273	ATR,CREBBP,ERCC4,PNKP,POLH,RELA,STK11,TOPBP1
GO:0051054	positive regulation of DNA metabolic process	6	209	0.0014	ENSP00000262887,ENSP00000323511,ENSP00000343741,ENSP00000344456,ENSP00000372351,ENSP00000410402	ATR,CTNNB1,MAP2K4,PNKP,WHSC1,XRCC1
GO:0006303	double-strand break repair via nonhomologous end joining	4	66	0.0015	ENSP00000262887,ENSP00000310520,ENSP00000355185,ENSP00000372351	DCLRE1A,ERCC4,WHSC1,XRCC1
GO:0010556	regulation of macromolecule biosynthetic process	27	4143	0.0015	ENSP00000222330,ENSP00000252971,ENSP00000259008,ENSP00000262189,ENSP00000262367,ENSP00000282356,ENSP00000323511,ENSP00000325546,ENSP00000338774,ENSP00000343741,ENSP00000344456,ENSP00000351908,ENSP00000354671,ENSP00000360290,ENSP00000361021,ENSP00000363668,ENSP00000370109,ENSP00000370343,ENSP00000372351,ENSP00000377836,ENSP00000379975,ENSP00000384273,ENSP00000384625,ENSP00000385216,ENSP00000388940…	ATR,BCL11A,BRIP1,BTK,CAMK4,CREBBP,CTNNB1,DAXX,GPC3,GSK3A,ILK,IRF4,KMT2C,MAP2K4,MAP3K5,MAST2,MNX1,NCOA1,NLK,PLAG1,PNKP,PRKAA2,PSIP1,PTEN,RELA,TCF12,WHSC1
GO:0044093	positive regulation of molecular function	16	1713	0.0015	ENSP00000222330,ENSP00000262887,ENSP00000307078,ENSP00000323511,ENSP00000324856,ENSP00000344456,ENSP00000351908,ENSP00000361021,ENSP00000363668,ENSP00000370343,ENSP00000379975,ENSP00000384273,ENSP00000396467,ENSP00000410402,ENSP00000424757,ENSP00000483570	BTK,CTNNB1,DAXX,GSK3A,ILK,IRF4,KIF5B,MAP2K4,MAP3K5,MAPKAPK3,NEK1,PNKP,PTEN,RELA,STK11,XRCC1
GO:0050773	regulation of dendrite development	5	131	0.0015	ENSP00000222330,ENSP00000324856,ENSP00000338774,ENSP00000361021,ENSP00000379975	BCL11A,GSK3A,ILK,PTEN,STK11
GO:0050789	regulation of biological process	50	11116	0.0015	ENSP00000222330,ENSP00000229328,ENSP00000251810,ENSP00000252971,ENSP00000255882,ENSP00000259008,ENSP00000260810,ENSP00000261402,ENSP00000262189,ENSP00000262367,ENSP00000262887,ENSP00000276052,ENSP00000282356,ENSP00000301761,ENSP00000307078,ENSP00000310520,ENSP00000323511,ENSP00000324856,ENSP00000325546,ENSP00000332118,ENSP00000338774,ENSP00000341083,ENSP00000343741,ENSP00000344456,ENSP00000349437…	ATR,BCL11A,BRIP1,BTK,CAMK4,CDK16,CREBBP,CTNNB1,DAXX,EPHB3,ERCC4,FAM46C,GPC3,GSK3A,IGF2R,IKBKE,ILK,IRF4,KIF5B,KMT2C,MAP2K4,MAP3K5,MAPKAPK3,MAST2,MNX1,MYLK2,NCOA1,NEK1,NLK,NPR2,NUAK1,PI4KA,PIP4K2B,PLAG1,PNKP,POLH,PRF1,PRKAA2,PRKAB1,PRKD3,PSIP1,PTEN,RELA,RRM2B,SDHAF2,STK11,TCF12,TOPBP1,WHSC1,XRCC1
GO:0051240	positive regulation of multicellular organismal process	15	1551	0.0017	ENSP00000222330,ENSP00000262367,ENSP00000324856,ENSP00000325546,ENSP00000332118,ENSP00000338774,ENSP00000344456,ENSP00000361021,ENSP00000370343,ENSP00000372351,ENSP00000379975,ENSP00000384273,ENSP00000385216,ENSP00000388940,ENSP00000483570	BCL11A,BTK,CREBBP,CTNNB1,EPHB3,GSK3A,ILK,IRF4,NCOA1,PLAG1,PTEN,RELA,STK11,TCF12,WHSC1
GO:0010661	positive regulation of muscle cell apoptotic process	3	24	0.0018	ENSP00000351908,ENSP00000361021,ENSP00000410402	MAP2K4,MAP3K5,PTEN
GO:0002376	immune system process	19	2370	0.0019	ENSP00000252971,ENSP00000262367,ENSP00000282356,ENSP00000289081,ENSP00000307078,ENSP00000324856,ENSP00000332118,ENSP00000344456,ENSP00000349437,ENSP00000351908,ENSP00000369862,ENSP00000370343,ENSP00000377836,ENSP00000384273,ENSP00000388940,ENSP00000396467,ENSP00000398568,ENSP00000464030,ENSP00000483570	BTK,CAMK4,COL4A3BP,CREBBP,CTNNB1,EPHB3,FANCC,GPC3,IGF2R,IKBKE,IRF4,KIF5B,MAP3K5,MAPKAPK3,MNX1,PRF1,RELA,STK11,TCF12
GO:0010033	response to organic substance	21	2815	0.002	ENSP00000222330,ENSP00000251810,ENSP00000259008,ENSP00000262887,ENSP00000307078,ENSP00000341083,ENSP00000344456,ENSP00000349437,ENSP00000351908,ENSP00000360290,ENSP00000361021,ENSP00000363668,ENSP00000370343,ENSP00000379975,ENSP00000384273,ENSP00000384625,ENSP00000385216,ENSP00000396467,ENSP00000410402,ENSP00000464030,ENSP00000483570	BRIP1,BTK,CTNNB1,DAXX,GSK3A,IGF2R,IKBKE,ILK,IRF4,KIF5B,MAP2K4,MAP3K5,MAPKAPK3,NCOA1,NLK,NPR2,PRKAA2,PTEN,RELA,RRM2B,XRCC1
GO:0010836	negative regulation of protein ADP-ribosylation	2	3	0.002	ENSP00000262887,ENSP00000323511	PNKP,XRCC1
GO:0061819	telomeric DNA-containing double minutes formation	2	3	0.002	ENSP00000262887,ENSP00000310520	ERCC4,XRCC1
GO:1905765	negative regulation of protection from non-homologous end joining at telomere	2	3	0.002	ENSP00000262887,ENSP00000310520	ERCC4,XRCC1
GO:1904353	regulation of telomere capping	3	26	0.0021	ENSP00000262887,ENSP00000310520,ENSP00000323511	ERCC4,PNKP,XRCC1
GO:0009653	anatomical structure morphogenesis	17	1992	0.0022	ENSP00000222330,ENSP00000252971,ENSP00000262367,ENSP00000262887,ENSP00000289081,ENSP00000307078,ENSP00000324856,ENSP00000325546,ENSP00000332118,ENSP00000344456,ENSP00000361021,ENSP00000365162,ENSP00000372351,ENSP00000377836,ENSP00000379975,ENSP00000384273,ENSP00000385216	CREBBP,CTNNB1,EPHB3,FANCC,GPC3,GSK3A,ILK,KIF5B,MNX1,MYLK2,NCOA1,PLAG1,PTEN,RELA,STK11,WHSC1,XRCC1
GO:0031326	regulation of cellular biosynthetic process	27	4266	0.0022	ENSP00000222330,ENSP00000252971,ENSP00000259008,ENSP00000262189,ENSP00000262367,ENSP00000282356,ENSP00000323511,ENSP00000325546,ENSP00000338774,ENSP00000343741,ENSP00000344456,ENSP00000351908,ENSP00000354671,ENSP00000360290,ENSP00000361021,ENSP00000363668,ENSP00000370109,ENSP00000370343,ENSP00000372351,ENSP00000377836,ENSP00000379975,ENSP00000384273,ENSP00000384625,ENSP00000385216,ENSP00000388940…	ATR,BCL11A,BRIP1,BTK,CAMK4,CREBBP,CTNNB1,DAXX,GPC3,GSK3A,ILK,IRF4,KMT2C,MAP2K4,MAP3K5,MAST2,MNX1,NCOA1,NLK,PLAG1,PNKP,PRKAA2,PSIP1,PTEN,RELA,TCF12,WHSC1
GO:0048869	cellular developmental process	24	3533	0.0022	ENSP00000222330,ENSP00000252971,ENSP00000259008,ENSP00000276052,ENSP00000282356,ENSP00000289081,ENSP00000307078,ENSP00000324856,ENSP00000325546,ENSP00000332118,ENSP00000338774,ENSP00000343741,ENSP00000344456,ENSP00000354671,ENSP00000361021,ENSP00000365162,ENSP00000370343,ENSP00000377836,ENSP00000379975,ENSP00000384273,ENSP00000385216,ENSP00000388940,ENSP00000410402,ENSP00000483570	ATR,BCL11A,BRIP1,BTK,CAMK4,CDK16,CTNNB1,EPHB3,FANCC,GPC3,GSK3A,ILK,IRF4,KIF5B,MAP2K4,MAST2,MNX1,MYLK2,NCOA1,PLAG1,PTEN,RELA,STK11,TCF12
GO:0023014	signal transduction by protein phosphorylation	7	349	0.0024	ENSP00000351908,ENSP00000363668,ENSP00000379975,ENSP00000384625,ENSP00000396467,ENSP00000410402,ENSP00000424757	DAXX,ILK,MAP2K4,MAP3K5,MAPKAPK3,NEK1,NLK
GO:0045597	positive regulation of cell differentiation	11	908	0.0024	ENSP00000324856,ENSP00000325546,ENSP00000338774,ENSP00000344456,ENSP00000351908,ENSP00000361021,ENSP00000379975,ENSP00000384273,ENSP00000385216,ENSP00000388940,ENSP00000483570	BCL11A,BTK,CTNNB1,ILK,MAP3K5,NCOA1,PLAG1,PTEN,RELA,STK11,TCF12
GO:0048699	generation of neurons	14	1422	0.0024	ENSP00000222330,ENSP00000252971,ENSP00000276052,ENSP00000307078,ENSP00000324856,ENSP00000325546,ENSP00000332118,ENSP00000338774,ENSP00000344456,ENSP00000361021,ENSP00000379975,ENSP00000384273,ENSP00000385216,ENSP00000388940	BCL11A,CDK16,CTNNB1,EPHB3,GSK3A,ILK,KIF5B,MNX1,NCOA1,PLAG1,PTEN,RELA,STK11,TCF12
GO:2000112	regulation of cellular macromolecule biosynthetic process	26	4050	0.0024	ENSP00000222330,ENSP00000252971,ENSP00000259008,ENSP00000262189,ENSP00000262367,ENSP00000282356,ENSP00000323511,ENSP00000325546,ENSP00000338774,ENSP00000343741,ENSP00000344456,ENSP00000351908,ENSP00000360290,ENSP00000361021,ENSP00000363668,ENSP00000370109,ENSP00000370343,ENSP00000372351,ENSP00000377836,ENSP00000379975,ENSP00000384273,ENSP00000384625,ENSP00000385216,ENSP00000388940,ENSP00000410402…	ATR,BCL11A,BRIP1,BTK,CAMK4,CREBBP,CTNNB1,DAXX,GPC3,GSK3A,ILK,IRF4,KMT2C,MAP2K4,MAP3K5,MNX1,NCOA1,NLK,PLAG1,PNKP,PRKAA2,PSIP1,PTEN,RELA,TCF12,WHSC1
GO:0009059	macromolecule biosynthetic process	24	3576	0.0025	ENSP00000251810,ENSP00000252971,ENSP00000259008,ENSP00000260810,ENSP00000262189,ENSP00000262367,ENSP00000323511,ENSP00000325546,ENSP00000336752,ENSP00000338774,ENSP00000343741,ENSP00000344456,ENSP00000360290,ENSP00000361310,ENSP00000363668,ENSP00000370109,ENSP00000370343,ENSP00000372351,ENSP00000377836,ENSP00000384273,ENSP00000384625,ENSP00000385216,ENSP00000388940,ENSP00000483570	ATR,BCL11A,BRIP1,BTK,CREBBP,CTNNB1,DAXX,FIP1L1,GPC3,IRF4,KMT2C,MNX1,NCOA1,NLK,PLAG1,PNKP,POLH,PRKAA2,PSIP1,RELA,RRM2B,TCF12,TOPBP1,WHSC1
GO:2000171	negative regulation of dendrite development	3	29	0.0026	ENSP00000222330,ENSP00000338774,ENSP00000361021	BCL11A,GSK3A,PTEN
GO:0010941	regulation of cell death	15	1638	0.0027	ENSP00000222330,ENSP00000251810,ENSP00000262367,ENSP00000344456,ENSP00000349437,ENSP00000351908,ENSP00000360290,ENSP00000361021,ENSP00000363668,ENSP00000379975,ENSP00000384273,ENSP00000385216,ENSP00000410402,ENSP00000424757,ENSP00000483570	BTK,CREBBP,CTNNB1,DAXX,GSK3A,IGF2R,ILK,MAP2K4,MAP3K5,NCOA1,NEK1,PRKAA2,PTEN,RELA,RRM2B
GO:0018107	peptidyl-threonine phosphorylation	4	80	0.0027	ENSP00000222330,ENSP00000324856,ENSP00000365162,ENSP00000384625	GSK3A,MYLK2,NLK,STK11
GO:0007507	heart development	8	485	0.0028	ENSP00000222330,ENSP00000344456,ENSP00000361021,ENSP00000365162,ENSP00000372351,ENSP00000377836,ENSP00000379975,ENSP00000410402	CTNNB1,GPC3,GSK3A,ILK,MAP2K4,MYLK2,PTEN,WHSC1
GO:0010665	regulation of cardiac muscle cell apoptotic process	3	30	0.0028	ENSP00000351908,ENSP00000361021,ENSP00000379975	ILK,MAP3K5,PTEN
GO:0018205	peptidyl-lysine modification	6	250	0.0028	ENSP00000262189,ENSP00000262367,ENSP00000338774,ENSP00000370343,ENSP00000372351,ENSP00000385216	BCL11A,CREBBP,IRF4,KMT2C,NCOA1,WHSC1
GO:0051094	positive regulation of developmental process	13	1286	0.0031	ENSP00000324856,ENSP00000325546,ENSP00000332118,ENSP00000338774,ENSP00000344456,ENSP00000351908,ENSP00000361021,ENSP00000372351,ENSP00000379975,ENSP00000384273,ENSP00000385216,ENSP00000388940,ENSP00000483570	BCL11A,BTK,CTNNB1,EPHB3,ILK,MAP3K5,NCOA1,PLAG1,PTEN,RELA,STK11,TCF12,WHSC1
GO:0050770	regulation of axonogenesis	5	162	0.0032	ENSP00000324856,ENSP00000332118,ENSP00000338774,ENSP00000361021,ENSP00000379975	BCL11A,EPHB3,ILK,PTEN,STK11
GO:0051130	positive regulation of cellular component organization	12	1128	0.0035	ENSP00000222330,ENSP00000307078,ENSP00000310520,ENSP00000323511,ENSP00000324856,ENSP00000332118,ENSP00000338774,ENSP00000343741,ENSP00000344456,ENSP00000377836,ENSP00000379975,ENSP00000482548	ATR,BCL11A,CTNNB1,EPHB3,ERCC4,GPC3,GSK3A,ILK,KIF5B,PIP4K2B,PNKP,STK11
GO:0051726	regulation of cell cycle	12	1129	0.0035	ENSP00000229328,ENSP00000259008,ENSP00000260810,ENSP00000324856,ENSP00000341083,ENSP00000343741,ENSP00000344456,ENSP00000360290,ENSP00000361021,ENSP00000379975,ENSP00000410402,ENSP00000424757	ATR,BRIP1,CTNNB1,ILK,MAP2K4,NEK1,NPR2,PRKAA2,PRKAB1,PTEN,STK11,TOPBP1
GO:0002758	innate immune response-activating signal transduction	5	168	0.0036	ENSP00000262367,ENSP00000384273,ENSP00000396467,ENSP00000464030,ENSP00000483570	BTK,CREBBP,IKBKE,MAPKAPK3,RELA
GO:0032212	positive regulation of telomere maintenance via telomerase	3	34	0.0036	ENSP00000323511,ENSP00000343741,ENSP00000344456	ATR,CTNNB1,PNKP
GO:0042981	regulation of apoptotic process	14	1501	0.0036	ENSP00000222330,ENSP00000251810,ENSP00000262367,ENSP00000344456,ENSP00000349437,ENSP00000351908,ENSP00000360290,ENSP00000361021,ENSP00000379975,ENSP00000384273,ENSP00000385216,ENSP00000410402,ENSP00000424757,ENSP00000483570	BTK,CREBBP,CTNNB1,GSK3A,IGF2R,ILK,MAP2K4,MAP3K5,NCOA1,NEK1,PRKAA2,PTEN,RELA,RRM2B
GO:0048519	negative regulation of biological process	29	4953	0.0036	ENSP00000222330,ENSP00000229328,ENSP00000251810,ENSP00000259008,ENSP00000260810,ENSP00000262367,ENSP00000262887,ENSP00000301761,ENSP00000310520,ENSP00000323511,ENSP00000324856,ENSP00000325546,ENSP00000338774,ENSP00000341083,ENSP00000343741,ENSP00000344456,ENSP00000358458,ENSP00000360290,ENSP00000361021,ENSP00000363668,ENSP00000370343,ENSP00000372351,ENSP00000377836,ENSP00000379975,ENSP00000384273…	ATR,BCL11A,BRIP1,BTK,CREBBP,CTNNB1,DAXX,ERCC4,FAM46C,GPC3,GSK3A,IKBKE,ILK,IRF4,MAP2K4,NLK,NPR2,PLAG1,PNKP,PRKAA2,PRKAB1,PTEN,RELA,RRM2B,SDHAF2,STK11,TOPBP1,WHSC1,XRCC1
GO:0030154	cell differentiation	23	3457	0.0037	ENSP00000222330,ENSP00000252971,ENSP00000259008,ENSP00000276052,ENSP00000282356,ENSP00000289081,ENSP00000307078,ENSP00000324856,ENSP00000325546,ENSP00000332118,ENSP00000338774,ENSP00000344456,ENSP00000354671,ENSP00000361021,ENSP00000365162,ENSP00000370343,ENSP00000377836,ENSP00000379975,ENSP00000384273,ENSP00000385216,ENSP00000388940,ENSP00000410402,ENSP00000483570	BCL11A,BRIP1,BTK,CAMK4,CDK16,CTNNB1,EPHB3,FANCC,GPC3,GSK3A,ILK,IRF4,KIF5B,MAP2K4,MAST2,MNX1,MYLK2,NCOA1,PLAG1,PTEN,RELA,STK11,TCF12
GO:0072359	circulatory system development	10	807	0.0037	ENSP00000222330,ENSP00000324856,ENSP00000332118,ENSP00000344456,ENSP00000361021,ENSP00000365162,ENSP00000372351,ENSP00000377836,ENSP00000379975,ENSP00000410402	CTNNB1,EPHB3,GPC3,GSK3A,ILK,MAP2K4,MYLK2,PTEN,STK11,WHSC1
GO:0048523	negative regulation of cellular process	27	4454	0.0038	ENSP00000222330,ENSP00000229328,ENSP00000251810,ENSP00000259008,ENSP00000260810,ENSP00000262367,ENSP00000262887,ENSP00000301761,ENSP00000310520,ENSP00000323511,ENSP00000324856,ENSP00000338774,ENSP00000341083,ENSP00000343741,ENSP00000344456,ENSP00000358458,ENSP00000360290,ENSP00000361021,ENSP00000363668,ENSP00000370343,ENSP00000372351,ENSP00000377836,ENSP00000379975,ENSP00000384273,ENSP00000384625…	ATR,BCL11A,BRIP1,BTK,CREBBP,CTNNB1,DAXX,ERCC4,FAM46C,GPC3,GSK3A,ILK,IRF4,MAP2K4,NLK,NPR2,PNKP,PRKAA2,PRKAB1,PTEN,RELA,RRM2B,SDHAF2,STK11,TOPBP1,WHSC1,XRCC1
GO:1903508	positive regulation of nucleic acid-templated transcription	14	1520	0.0039	ENSP00000222330,ENSP00000262367,ENSP00000282356,ENSP00000325546,ENSP00000338774,ENSP00000344456,ENSP00000351908,ENSP00000363668,ENSP00000370109,ENSP00000370343,ENSP00000379975,ENSP00000384273,ENSP00000385216,ENSP00000388940	BCL11A,CAMK4,CREBBP,CTNNB1,DAXX,GSK3A,ILK,IRF4,MAP3K5,NCOA1,PLAG1,PSIP1,RELA,TCF12
GO:0042327	positive regulation of phosphorylation	11	984	0.004	ENSP00000222330,ENSP00000324856,ENSP00000344456,ENSP00000351908,ENSP00000360290,ENSP00000361021,ENSP00000363668,ENSP00000379975,ENSP00000396467,ENSP00000410402,ENSP00000424757	CTNNB1,DAXX,GSK3A,ILK,MAP2K4,MAP3K5,MAPKAPK3,NEK1,PRKAA2,PTEN,STK11
GO:0022414	reproductive process	13	1350	0.0043	ENSP00000259008,ENSP00000263187,ENSP00000276052,ENSP00000289081,ENSP00000310520,ENSP00000324856,ENSP00000325546,ENSP00000341083,ENSP00000344456,ENSP00000349437,ENSP00000354671,ENSP00000361021,ENSP00000385216	BRIP1,CDK16,CTNNB1,ERCC4,FANCC,IGF2R,MAST2,MSH4,NCOA1,NPR2,PLAG1,PTEN,STK11
GO:0007257	activation of JUN kinase activity	3	38	0.0045	ENSP00000351908,ENSP00000363668,ENSP00000410402	DAXX,MAP2K4,MAP3K5
GO:0031399	regulation of protein modification process	15	1747	0.0046	ENSP00000222330,ENSP00000261402,ENSP00000262887,ENSP00000323511,ENSP00000324856,ENSP00000344456,ENSP00000351908,ENSP00000360290,ENSP00000361021,ENSP00000363668,ENSP00000379975,ENSP00000384273,ENSP00000396467,ENSP00000410402,ENSP00000424757	CTNNB1,DAXX,GSK3A,ILK,MAP2K4,MAP3K5,MAPKAPK3,NEK1,NUAK1,PNKP,PRKAA2,PTEN,RELA,STK11,XRCC1
GO:0034645	cellular macromolecule biosynthetic process	23	3518	0.0046	ENSP00000251810,ENSP00000252971,ENSP00000259008,ENSP00000260810,ENSP00000262189,ENSP00000262367,ENSP00000323511,ENSP00000325546,ENSP00000336752,ENSP00000338774,ENSP00000343741,ENSP00000344456,ENSP00000360290,ENSP00000361310,ENSP00000363668,ENSP00000370109,ENSP00000370343,ENSP00000372351,ENSP00000384273,ENSP00000384625,ENSP00000385216,ENSP00000388940,ENSP00000483570	ATR,BCL11A,BRIP1,BTK,CREBBP,CTNNB1,DAXX,FIP1L1,IRF4,KMT2C,MNX1,NCOA1,NLK,PLAG1,PNKP,POLH,PRKAA2,PSIP1,RELA,RRM2B,TCF12,TOPBP1,WHSC1
GO:1901214	regulation of neuron death	6	288	0.0049	ENSP00000222330,ENSP00000344456,ENSP00000351908,ENSP00000363668,ENSP00000379975,ENSP00000410402	CTNNB1,DAXX,GSK3A,ILK,MAP2K4,MAP3K5
GO:0002573	myeloid leukocyte differentiation	4	102	0.0051	ENSP00000282356,ENSP00000344456,ENSP00000370343,ENSP00000377836	CAMK4,CTNNB1,GPC3,IRF4
GO:0045075	regulation of interleukin-12 biosynthetic process	2	7	0.0051	ENSP00000354671,ENSP00000384273	MAST2,RELA
GO:0050882	voluntary musculoskeletal movement	2	7	0.0051	ENSP00000262887,ENSP00000376792	VTI1A,XRCC1
GO:1903706	regulation of hemopoiesis	7	412	0.0051	ENSP00000262189,ENSP00000262367,ENSP00000282356,ENSP00000344456,ENSP00000370343,ENSP00000388940,ENSP00000483570	BTK,CAMK4,CREBBP,CTNNB1,IRF4,KMT2C,TCF12
GO:0030111	regulation of Wnt signaling pathway	6	293	0.0052	ENSP00000222330,ENSP00000301761,ENSP00000324856,ENSP00000377836,ENSP00000379975,ENSP00000384625	GPC3,GSK3A,ILK,NLK,SDHAF2,STK11
GO:0030850	prostate gland development	3	41	0.0052	ENSP00000325546,ENSP00000344456,ENSP00000361021	CTNNB1,PLAG1,PTEN
GO:0065009	regulation of molecular function	22	3322	0.0052	ENSP00000222330,ENSP00000229328,ENSP00000261402,ENSP00000262887,ENSP00000307078,ENSP00000310520,ENSP00000323511,ENSP00000324856,ENSP00000332118,ENSP00000344456,ENSP00000351908,ENSP00000361021,ENSP00000363668,ENSP00000370343,ENSP00000377836,ENSP00000379975,ENSP00000384273,ENSP00000396467,ENSP00000410402,ENSP00000424757,ENSP00000464030,ENSP00000483570	BTK,CTNNB1,DAXX,EPHB3,ERCC4,GPC3,GSK3A,IKBKE,ILK,IRF4,KIF5B,MAP2K4,MAP3K5,MAPKAPK3,NEK1,NUAK1,PNKP,PRKAB1,PTEN,RELA,STK11,XRCC1
GO:2001020	regulation of response to DNA damage stimulus	5	188	0.0052	ENSP00000262887,ENSP00000310520,ENSP00000343741,ENSP00000361310,ENSP00000372351	ATR,ERCC4,POLH,WHSC1,XRCC1
GO:0007166	cell surface receptor signaling pathway	17	2198	0.0053	ENSP00000222330,ENSP00000262367,ENSP00000324856,ENSP00000332118,ENSP00000341083,ENSP00000344456,ENSP00000349437,ENSP00000360290,ENSP00000361021,ENSP00000363668,ENSP00000370343,ENSP00000379975,ENSP00000384273,ENSP00000384625,ENSP00000396467,ENSP00000482548,ENSP00000483570	BTK,CREBBP,CTNNB1,DAXX,EPHB3,GSK3A,IGF2R,ILK,IRF4,MAPKAPK3,NLK,NPR2,PIP4K2B,PRKAA2,PTEN,RELA,STK11
GO:0097190	apoptotic signaling pathway	6	295	0.0053	ENSP00000222330,ENSP00000324856,ENSP00000351908,ENSP00000363668,ENSP00000464030,ENSP00000483570	BTK,DAXX,GSK3A,IKBKE,MAP3K5,STK11
GO:0009887	animal organ morphogenesis	10	865	0.0054	ENSP00000222330,ENSP00000289081,ENSP00000325546,ENSP00000344456,ENSP00000361021,ENSP00000365162,ENSP00000372351,ENSP00000377836,ENSP00000379975,ENSP00000384273	CTNNB1,FANCC,GPC3,GSK3A,ILK,MYLK2,PLAG1,PTEN,RELA,WHSC1
GO:0032007	negative regulation of TOR signaling	3	42	0.0054	ENSP00000222330,ENSP00000324856,ENSP00000360290	GSK3A,PRKAA2,STK11
GO:0032501	multicellular organismal process	34	6507	0.0054	ENSP00000222330,ENSP00000229328,ENSP00000251810,ENSP00000252971,ENSP00000259008,ENSP00000262367,ENSP00000262887,ENSP00000263187,ENSP00000276052,ENSP00000282356,ENSP00000289081,ENSP00000307078,ENSP00000324856,ENSP00000325546,ENSP00000332118,ENSP00000338774,ENSP00000341083,ENSP00000343741,ENSP00000344456,ENSP00000349437,ENSP00000354671,ENSP00000360290,ENSP00000361021,ENSP00000365162,ENSP00000370343…	ATR,BCL11A,BRIP1,BTK,CAMK4,CDK16,CREBBP,CTNNB1,EPHB3,FANCC,GPC3,GSK3A,IGF2R,ILK,IRF4,KIF5B,MAP2K4,MAST2,MNX1,MSH4,MYLK2,NCOA1,NPR2,PLAG1,PRKAA2,PRKAB1,PTEN,RELA,RRM2B,STK11,TCF12,VTI1A,WHSC1,XRCC1
GO:0051247	positive regulation of protein metabolic process	14	1587	0.0054	ENSP00000222330,ENSP00000324856,ENSP00000344456,ENSP00000351908,ENSP00000360290,ENSP00000361021,ENSP00000363668,ENSP00000370343,ENSP00000377836,ENSP00000379975,ENSP00000384273,ENSP00000396467,ENSP00000410402,ENSP00000424757	CTNNB1,DAXX,GPC3,GSK3A,ILK,IRF4,MAP2K4,MAP3K5,MAPKAPK3,NEK1,PRKAA2,PTEN,RELA,STK11
GO:0051254	positive regulation of RNA metabolic process	14	1596	0.0055	ENSP00000222330,ENSP00000262367,ENSP00000282356,ENSP00000325546,ENSP00000338774,ENSP00000344456,ENSP00000351908,ENSP00000363668,ENSP00000370109,ENSP00000370343,ENSP00000379975,ENSP00000384273,ENSP00000385216,ENSP00000388940	BCL11A,CAMK4,CREBBP,CTNNB1,DAXX,GSK3A,ILK,IRF4,MAP3K5,NCOA1,PLAG1,PSIP1,RELA,TCF12
GO:0000012	single strand break repair	2	8	0.0058	ENSP00000262887,ENSP00000337353	TDP1,XRCC1
GO:0016055	Wnt signaling pathway	6	303	0.0058	ENSP00000222330,ENSP00000324856,ENSP00000344456,ENSP00000360290,ENSP00000361021,ENSP00000384625	CTNNB1,GSK3A,NLK,PRKAA2,PTEN,STK11
GO:0018108	peptidyl-tyrosine phosphorylation	5	195	0.0058	ENSP00000332118,ENSP00000349437,ENSP00000410402,ENSP00000424757,ENSP00000483570	BTK,EPHB3,IGF2R,MAP2K4,NEK1
GO:0051026	chiasma assembly	2	8	0.0058	ENSP00000259008,ENSP00000263187	BRIP1,MSH4
GO:0097237	cellular response to toxic substance	5	195	0.0058	ENSP00000289081,ENSP00000351908,ENSP00000361021,ENSP00000363668,ENSP00000384273	DAXX,FANCC,MAP3K5,PTEN,RELA
GO:0001658	branching involved in ureteric bud morphogenesis	3	45	0.0061	ENSP00000344456,ENSP00000377836,ENSP00000379975	CTNNB1,GPC3,ILK
GO:1901700	response to oxygen-containing compound	13	1427	0.0061	ENSP00000222330,ENSP00000259008,ENSP00000262887,ENSP00000289081,ENSP00000344456,ENSP00000349437,ENSP00000351908,ENSP00000360290,ENSP00000361021,ENSP00000384273,ENSP00000396467,ENSP00000410402,ENSP00000483570	BRIP1,BTK,CTNNB1,FANCC,GSK3A,IGF2R,MAP2K4,MAP3K5,MAPKAPK3,PRKAA2,PTEN,RELA,XRCC1
GO:0035690	cellular response to drug	6	310	0.0062	ENSP00000344456,ENSP00000351908,ENSP00000360290,ENSP00000361021,ENSP00000363668,ENSP00000384273	CTNNB1,DAXX,MAP3K5,PRKAA2,PTEN,RELA
GO:0002521	leukocyte differentiation	6	313	0.0063	ENSP00000282356,ENSP00000324856,ENSP00000344456,ENSP00000370343,ENSP00000377836,ENSP00000483570	BTK,CAMK4,CTNNB1,GPC3,IRF4,STK11
GO:0030521	androgen receptor signaling pathway	3	46	0.0063	ENSP00000344456,ENSP00000363668,ENSP00000385216	CTNNB1,DAXX,NCOA1
GO:0032479	regulation of type I interferon production	4	112	0.0063	ENSP00000262367,ENSP00000344456,ENSP00000384273,ENSP00000464030	CREBBP,CTNNB1,IKBKE,RELA
GO:0045893	positive regulation of transcription, DNA-templated	13	1435	0.0063	ENSP00000222330,ENSP00000262367,ENSP00000282356,ENSP00000325546,ENSP00000338774,ENSP00000344456,ENSP00000351908,ENSP00000370109,ENSP00000370343,ENSP00000379975,ENSP00000384273,ENSP00000385216,ENSP00000388940	BCL11A,CAMK4,CREBBP,CTNNB1,GSK3A,ILK,IRF4,MAP3K5,NCOA1,PLAG1,PSIP1,RELA,TCF12
GO:0050790	regulation of catalytic activity	17	2249	0.0063	ENSP00000222330,ENSP00000229328,ENSP00000261402,ENSP00000262887,ENSP00000323511,ENSP00000324856,ENSP00000332118,ENSP00000344456,ENSP00000351908,ENSP00000361021,ENSP00000363668,ENSP00000377836,ENSP00000379975,ENSP00000396467,ENSP00000410402,ENSP00000424757,ENSP00000464030	CTNNB1,DAXX,EPHB3,GPC3,GSK3A,IKBKE,ILK,MAP2K4,MAP3K5,MAPKAPK3,NEK1,NUAK1,PNKP,PRKAB1,PTEN,STK11,XRCC1
GO:0051252	regulation of RNA metabolic process	24	3890	0.0063	ENSP00000222330,ENSP00000252971,ENSP00000259008,ENSP00000262189,ENSP00000262367,ENSP00000282356,ENSP00000325546,ENSP00000338774,ENSP00000344456,ENSP00000351908,ENSP00000358458,ENSP00000360290,ENSP00000361021,ENSP00000363668,ENSP00000370109,ENSP00000370343,ENSP00000372351,ENSP00000377836,ENSP00000379975,ENSP00000384273,ENSP00000384625,ENSP00000385216,ENSP00000388940,ENSP00000483570	BCL11A,BRIP1,BTK,CAMK4,CREBBP,CTNNB1,DAXX,FAM46C,GPC3,GSK3A,ILK,IRF4,KMT2C,MAP3K5,MNX1,NCOA1,NLK,PLAG1,PRKAA2,PSIP1,PTEN,RELA,TCF12,WHSC1
GO:0071236	cellular response to antibiotic	4	112	0.0063	ENSP00000351908,ENSP00000361021,ENSP00000363668,ENSP00000384273	DAXX,MAP3K5,PTEN,RELA
GO:1901701	cellular response to oxygen-containing compound	10	896	0.0063	ENSP00000222330,ENSP00000259008,ENSP00000289081,ENSP00000344456,ENSP00000351908,ENSP00000360290,ENSP00000361021,ENSP00000384273,ENSP00000410402,ENSP00000483570	BRIP1,BTK,CTNNB1,FANCC,GSK3A,MAP2K4,MAP3K5,PRKAA2,PTEN,RELA
GO:0002221	pattern recognition receptor signaling pathway	4	114	0.0065	ENSP00000384273,ENSP00000396467,ENSP00000464030,ENSP00000483570	BTK,IKBKE,MAPKAPK3,RELA
GO:0006355	regulation of transcription, DNA-templated	23	3661	0.0065	ENSP00000222330,ENSP00000252971,ENSP00000259008,ENSP00000262189,ENSP00000262367,ENSP00000282356,ENSP00000325546,ENSP00000338774,ENSP00000344456,ENSP00000351908,ENSP00000360290,ENSP00000361021,ENSP00000363668,ENSP00000370109,ENSP00000370343,ENSP00000372351,ENSP00000377836,ENSP00000379975,ENSP00000384273,ENSP00000384625,ENSP00000385216,ENSP00000388940,ENSP00000483570	BCL11A,BRIP1,BTK,CAMK4,CREBBP,CTNNB1,DAXX,GPC3,GSK3A,ILK,IRF4,KMT2C,MAP3K5,MNX1,NCOA1,NLK,PLAG1,PRKAA2,PSIP1,PTEN,RELA,TCF12,WHSC1
GO:0032870	cellular response to hormone stimulus	8	585	0.0065	ENSP00000222330,ENSP00000259008,ENSP00000344456,ENSP00000360290,ENSP00000361021,ENSP00000363668,ENSP00000384273,ENSP00000385216	BRIP1,CTNNB1,DAXX,GSK3A,NCOA1,PRKAA2,PTEN,RELA
GO:0042221	response to chemical	25	4153	0.0065	ENSP00000222330,ENSP00000251810,ENSP00000259008,ENSP00000262367,ENSP00000262887,ENSP00000289081,ENSP00000307078,ENSP00000332118,ENSP00000341083,ENSP00000343741,ENSP00000344456,ENSP00000349437,ENSP00000351908,ENSP00000360290,ENSP00000361021,ENSP00000363668,ENSP00000370343,ENSP00000379975,ENSP00000384273,ENSP00000384625,ENSP00000385216,ENSP00000396467,ENSP00000410402,ENSP00000464030,ENSP00000483570	ATR,BRIP1,BTK,CREBBP,CTNNB1,DAXX,EPHB3,FANCC,GSK3A,IGF2R,IKBKE,ILK,IRF4,KIF5B,MAP2K4,MAP3K5,MAPKAPK3,NCOA1,NLK,NPR2,PRKAA2,PTEN,RELA,RRM2B,XRCC1
GO:0007131	reciprocal meiotic recombination	3	48	0.0068	ENSP00000259008,ENSP00000263187,ENSP00000310520	BRIP1,ERCC4,MSH4
GO:0048812	neuron projection morphogenesis	7	448	0.0068	ENSP00000252971,ENSP00000307078,ENSP00000324856,ENSP00000332118,ENSP00000344456,ENSP00000361021,ENSP00000379975	CTNNB1,EPHB3,ILK,KIF5B,MNX1,PTEN,STK11
GO:0000165	MAPK cascade	6	323	0.007	ENSP00000351908,ENSP00000363668,ENSP00000379975,ENSP00000384625,ENSP00000396467,ENSP00000410402	DAXX,ILK,MAP2K4,MAP3K5,MAPKAPK3,NLK
GO:0006915	apoptotic process	10	915	0.007	ENSP00000222330,ENSP00000324856,ENSP00000325546,ENSP00000351908,ENSP00000361021,ENSP00000363668,ENSP00000398568,ENSP00000410402,ENSP00000464030,ENSP00000483570	BTK,DAXX,GSK3A,IKBKE,MAP2K4,MAP3K5,PLAG1,PRF1,PTEN,STK11
GO:0043525	positive regulation of neuron apoptotic process	3	49	0.007	ENSP00000222330,ENSP00000344456,ENSP00000410402	CTNNB1,GSK3A,MAP2K4
GO:0045664	regulation of neuron differentiation	8	595	0.007	ENSP00000222330,ENSP00000324856,ENSP00000332118,ENSP00000338774,ENSP00000361021,ENSP00000379975,ENSP00000385216,ENSP00000388940	BCL11A,EPHB3,GSK3A,ILK,NCOA1,PTEN,STK11,TCF12
GO:0010666	positive regulation of cardiac muscle cell apoptotic process	2	10	0.0073	ENSP00000351908,ENSP00000361021	MAP3K5,PTEN
GO:0060768	regulation of epithelial cell proliferation involved in prostate gland development	2	10	0.0073	ENSP00000324856,ENSP00000344456	CTNNB1,STK11
GO:0009892	negative regulation of metabolic process	19	2762	0.0076	ENSP00000222330,ENSP00000259008,ENSP00000262367,ENSP00000262887,ENSP00000310520,ENSP00000323511,ENSP00000324856,ENSP00000325546,ENSP00000338774,ENSP00000343741,ENSP00000344456,ENSP00000358458,ENSP00000360290,ENSP00000361021,ENSP00000363668,ENSP00000372351,ENSP00000377836,ENSP00000379975,ENSP00000384273	ATR,BCL11A,BRIP1,CREBBP,CTNNB1,DAXX,ERCC4,FAM46C,GPC3,GSK3A,ILK,PLAG1,PNKP,PRKAA2,PTEN,RELA,STK11,WHSC1,XRCC1
GO:0002757	immune response-activating signal transduction	6	332	0.0077	ENSP00000262367,ENSP00000324856,ENSP00000384273,ENSP00000396467,ENSP00000464030,ENSP00000483570	BTK,CREBBP,IKBKE,MAPKAPK3,RELA,STK11
GO:0019953	sexual reproduction	9	764	0.0077	ENSP00000259008,ENSP00000263187,ENSP00000276052,ENSP00000289081,ENSP00000324856,ENSP00000344456,ENSP00000349437,ENSP00000354671,ENSP00000361021	BRIP1,CDK16,CTNNB1,FANCC,IGF2R,MAST2,MSH4,PTEN,STK11
GO:0048585	negative regulation of response to stimulus	13	1483	0.0077	ENSP00000222330,ENSP00000251810,ENSP00000262887,ENSP00000301761,ENSP00000310520,ENSP00000324856,ENSP00000344456,ENSP00000360290,ENSP00000361021,ENSP00000370343,ENSP00000377836,ENSP00000384273,ENSP00000384625	CTNNB1,ERCC4,GPC3,GSK3A,IRF4,NLK,PRKAA2,PTEN,RELA,RRM2B,SDHAF2,STK11,XRCC1
GO:0048609	multicellular organismal reproductive process	9	766	0.0077	ENSP00000259008,ENSP00000263187,ENSP00000276052,ENSP00000289081,ENSP00000324856,ENSP00000344456,ENSP00000349437,ENSP00000354671,ENSP00000361021	BRIP1,CDK16,CTNNB1,FANCC,IGF2R,MAST2,MSH4,PTEN,STK11
GO:0034614	cellular response to reactive oxygen species	4	124	0.008	ENSP00000289081,ENSP00000351908,ENSP00000384273,ENSP00000483570	BTK,FANCC,MAP3K5,RELA
GO:1903320	regulation of protein modification by small protein conjugation or removal	5	220	0.008	ENSP00000222330,ENSP00000344456,ENSP00000361021,ENSP00000363668,ENSP00000384273	CTNNB1,DAXX,GSK3A,PTEN,RELA
GO:0001934	positive regulation of protein phosphorylation	10	941	0.0081	ENSP00000222330,ENSP00000324856,ENSP00000344456,ENSP00000351908,ENSP00000361021,ENSP00000363668,ENSP00000379975,ENSP00000396467,ENSP00000410402,ENSP00000424757	CTNNB1,DAXX,GSK3A,ILK,MAP2K4,MAP3K5,MAPKAPK3,NEK1,PTEN,STK11
GO:0010605	negative regulation of macromolecule metabolic process	18	2558	0.0081	ENSP00000222330,ENSP00000259008,ENSP00000262367,ENSP00000262887,ENSP00000310520,ENSP00000323511,ENSP00000325546,ENSP00000338774,ENSP00000343741,ENSP00000344456,ENSP00000358458,ENSP00000360290,ENSP00000361021,ENSP00000363668,ENSP00000372351,ENSP00000377836,ENSP00000379975,ENSP00000384273	ATR,BCL11A,BRIP1,CREBBP,CTNNB1,DAXX,ERCC4,FAM46C,GPC3,GSK3A,ILK,PLAG1,PNKP,PRKAA2,PTEN,RELA,WHSC1,XRCC1
GO:0031175	neuron projection development	8	616	0.0081	ENSP00000252971,ENSP00000276052,ENSP00000307078,ENSP00000324856,ENSP00000332118,ENSP00000344456,ENSP00000361021,ENSP00000379975	CDK16,CTNNB1,EPHB3,ILK,KIF5B,MNX1,PTEN,STK11
GO:0034599	cellular response to oxidative stress	5	222	0.0081	ENSP00000289081,ENSP00000351908,ENSP00000360290,ENSP00000384273,ENSP00000483570	BTK,FANCC,MAP3K5,PRKAA2,RELA
GO:0045666	positive regulation of neuron differentiation	6	337	0.0081	ENSP00000324856,ENSP00000338774,ENSP00000361021,ENSP00000379975,ENSP00000385216,ENSP00000388940	BCL11A,ILK,NCOA1,PTEN,STK11,TCF12
GO:0060736	prostate gland growth	2	11	0.0081	ENSP00000325546,ENSP00000361021	PLAG1,PTEN
GO:0048660	regulation of smooth muscle cell proliferation	4	126	0.0082	ENSP00000344456,ENSP00000351908,ENSP00000361021,ENSP00000379975	CTNNB1,ILK,MAP3K5,PTEN
GO:0071902	positive regulation of protein serine/threonine kinase activity	6	340	0.0082	ENSP00000324856,ENSP00000351908,ENSP00000363668,ENSP00000379975,ENSP00000396467,ENSP00000410402	DAXX,ILK,MAP2K4,MAP3K5,MAPKAPK3,STK11
GO:0003006	developmental process involved in reproduction	8	622	0.0083	ENSP00000259008,ENSP00000263187,ENSP00000289081,ENSP00000325546,ENSP00000344456,ENSP00000354671,ENSP00000361021,ENSP00000385216	BRIP1,CTNNB1,FANCC,MAST2,MSH4,NCOA1,PLAG1,PTEN
GO:0010468	regulation of gene expression	26	4533	0.0085	ENSP00000222330,ENSP00000229328,ENSP00000252971,ENSP00000259008,ENSP00000262189,ENSP00000262367,ENSP00000282356,ENSP00000325546,ENSP00000338774,ENSP00000344456,ENSP00000351908,ENSP00000358458,ENSP00000360290,ENSP00000361021,ENSP00000363668,ENSP00000365162,ENSP00000370109,ENSP00000370343,ENSP00000372351,ENSP00000377836,ENSP00000379975,ENSP00000384273,ENSP00000384625,ENSP00000385216,ENSP00000388940…	BCL11A,BRIP1,BTK,CAMK4,CREBBP,CTNNB1,DAXX,FAM46C,GPC3,GSK3A,ILK,IRF4,KMT2C,MAP3K5,MNX1,MYLK2,NCOA1,NLK,PLAG1,PRKAA2,PRKAB1,PSIP1,PTEN,RELA,TCF12,WHSC1
GO:1901796	regulation of signal transduction by p53 class mediator	4	129	0.0086	ENSP00000251810,ENSP00000261402,ENSP00000324856,ENSP00000343741	ATR,NUAK1,RRM2B,STK11
GO:0016570	histone modification	6	347	0.0088	ENSP00000262189,ENSP00000262367,ENSP00000360290,ENSP00000370343,ENSP00000372351,ENSP00000385216	CREBBP,IRF4,KMT2C,NCOA1,PRKAA2,WHSC1
GO:0032147	activation of protein kinase activity	6	347	0.0088	ENSP00000324856,ENSP00000351908,ENSP00000363668,ENSP00000396467,ENSP00000410402,ENSP00000424757	DAXX,MAP2K4,MAP3K5,MAPKAPK3,NEK1,STK11
GO:0007276	gamete generation	8	632	0.009	ENSP00000259008,ENSP00000263187,ENSP00000276052,ENSP00000289081,ENSP00000324856,ENSP00000344456,ENSP00000349437,ENSP00000354671	BRIP1,CDK16,CTNNB1,FANCC,IGF2R,MAST2,MSH4,STK11
GO:0033234	negative regulation of protein sumoylation	2	12	0.009	ENSP00000344456,ENSP00000384273	CTNNB1,RELA
GO:0031401	positive regulation of protein modification process	11	1149	0.0094	ENSP00000222330,ENSP00000324856,ENSP00000344456,ENSP00000351908,ENSP00000360290,ENSP00000361021,ENSP00000363668,ENSP00000379975,ENSP00000396467,ENSP00000410402,ENSP00000424757	CTNNB1,DAXX,GSK3A,ILK,MAP2K4,MAP3K5,MAPKAPK3,NEK1,PRKAA2,PTEN,STK11
GO:0071900	regulation of protein serine/threonine kinase activity	7	488	0.0094	ENSP00000324856,ENSP00000351908,ENSP00000361021,ENSP00000363668,ENSP00000379975,ENSP00000396467,ENSP00000410402	DAXX,ILK,MAP2K4,MAP3K5,MAPKAPK3,PTEN,STK11
GO:0065008	regulation of biological quality	22	3559	0.0095	ENSP00000222330,ENSP00000262367,ENSP00000262887,ENSP00000276052,ENSP00000289081,ENSP00000307078,ENSP00000310520,ENSP00000323511,ENSP00000324856,ENSP00000332118,ENSP00000338774,ENSP00000341083,ENSP00000343741,ENSP00000344456,ENSP00000355185,ENSP00000358458,ENSP00000360290,ENSP00000361021,ENSP00000379975,ENSP00000384625,ENSP00000464030,ENSP00000483570	ATR,BCL11A,BTK,CDK16,CREBBP,CTNNB1,DCLRE1A,EPHB3,ERCC4,FAM46C,FANCC,GSK3A,IKBKE,ILK,KIF5B,NLK,NPR2,PNKP,PRKAA2,PTEN,STK11,XRCC1
GO:0010035	response to inorganic substance	7	491	0.0096	ENSP00000222330,ENSP00000289081,ENSP00000351908,ENSP00000360290,ENSP00000361021,ENSP00000363668,ENSP00000384273	DAXX,FANCC,GSK3A,MAP3K5,PRKAA2,PTEN,RELA
GO:0045926	negative regulation of growth	5	235	0.0096	ENSP00000222330,ENSP00000324856,ENSP00000338774,ENSP00000361021,ENSP00000377836	BCL11A,GPC3,GSK3A,PTEN,STK11
GO:0009968	negative regulation of signal transduction	11	1160	0.0099	ENSP00000222330,ENSP00000251810,ENSP00000301761,ENSP00000324856,ENSP00000344456,ENSP00000360290,ENSP00000361021,ENSP00000370343,ENSP00000377836,ENSP00000384273,ENSP00000384625	CTNNB1,GPC3,GSK3A,IRF4,NLK,PRKAA2,PTEN,RELA,RRM2B,SDHAF2,STK11
GO:0021537	telencephalon development	5	237	0.0099	ENSP00000262887,ENSP00000307078,ENSP00000332118,ENSP00000344456,ENSP00000361021	CTNNB1,EPHB3,KIF5B,PTEN,XRCC1
GO:0045088	regulation of innate immune response	6	361	0.0103	ENSP00000262367,ENSP00000370343,ENSP00000384273,ENSP00000396467,ENSP00000464030,ENSP00000483570	BTK,CREBBP,IKBKE,IRF4,MAPKAPK3,RELA
GO:0031098	stress-activated protein kinase signaling cascade	4	138	0.0104	ENSP00000351908,ENSP00000363668,ENSP00000410402,ENSP00000424757	DAXX,MAP2K4,MAP3K5,NEK1
GO:0007399	nervous system development	16	2206	0.0114	ENSP00000222330,ENSP00000252971,ENSP00000262887,ENSP00000276052,ENSP00000289081,ENSP00000307078,ENSP00000324856,ENSP00000325546,ENSP00000332118,ENSP00000338774,ENSP00000344456,ENSP00000361021,ENSP00000379975,ENSP00000384273,ENSP00000385216,ENSP00000388940	BCL11A,CDK16,CTNNB1,EPHB3,FANCC,GSK3A,ILK,KIF5B,MNX1,NCOA1,PLAG1,PTEN,RELA,STK11,TCF12,XRCC1
GO:0010942	positive regulation of cell death	8	663	0.0115	ENSP00000222330,ENSP00000344456,ENSP00000349437,ENSP00000351908,ENSP00000361021,ENSP00000363668,ENSP00000385216,ENSP00000410402	CTNNB1,DAXX,GSK3A,IGF2R,MAP2K4,MAP3K5,NCOA1,PTEN
GO:0043085	positive regulation of catalytic activity	12	1381	0.0118	ENSP00000222330,ENSP00000262887,ENSP00000323511,ENSP00000324856,ENSP00000344456,ENSP00000351908,ENSP00000361021,ENSP00000363668,ENSP00000379975,ENSP00000396467,ENSP00000410402,ENSP00000424757	CTNNB1,DAXX,GSK3A,ILK,MAP2K4,MAP3K5,MAPKAPK3,NEK1,PNKP,PTEN,STK11,XRCC1
GO:0043410	positive regulation of MAPK cascade	7	512	0.0118	ENSP00000344456,ENSP00000351908,ENSP00000361021,ENSP00000363668,ENSP00000379975,ENSP00000396467,ENSP00000410402	CTNNB1,DAXX,ILK,MAP2K4,MAP3K5,MAPKAPK3,PTEN
GO:0051246	regulation of protein metabolic process	18	2668	0.0118	ENSP00000222330,ENSP00000261402,ENSP00000262887,ENSP00000323511,ENSP00000324856,ENSP00000344456,ENSP00000351908,ENSP00000354671,ENSP00000360290,ENSP00000361021,ENSP00000363668,ENSP00000370343,ENSP00000377836,ENSP00000379975,ENSP00000384273,ENSP00000396467,ENSP00000410402,ENSP00000424757	CTNNB1,DAXX,GPC3,GSK3A,ILK,IRF4,MAP2K4,MAP3K5,MAPKAPK3,MAST2,NEK1,NUAK1,PNKP,PRKAA2,PTEN,RELA,STK11,XRCC1
GO:0070887	cellular response to chemical stimulus	18	2672	0.0119	ENSP00000222330,ENSP00000259008,ENSP00000262367,ENSP00000289081,ENSP00000307078,ENSP00000341083,ENSP00000344456,ENSP00000351908,ENSP00000360290,ENSP00000361021,ENSP00000363668,ENSP00000370343,ENSP00000379975,ENSP00000384273,ENSP00000384625,ENSP00000385216,ENSP00000410402,ENSP00000483570	BRIP1,BTK,CREBBP,CTNNB1,DAXX,FANCC,GSK3A,ILK,IRF4,KIF5B,MAP2K4,MAP3K5,NCOA1,NLK,NPR2,PRKAA2,PTEN,RELA
GO:0071310	cellular response to organic substance	16	2219	0.0119	ENSP00000222330,ENSP00000259008,ENSP00000307078,ENSP00000341083,ENSP00000344456,ENSP00000351908,ENSP00000360290,ENSP00000361021,ENSP00000363668,ENSP00000370343,ENSP00000379975,ENSP00000384273,ENSP00000384625,ENSP00000385216,ENSP00000410402,ENSP00000483570	BRIP1,BTK,CTNNB1,DAXX,GSK3A,ILK,IRF4,KIF5B,MAP2K4,MAP3K5,NCOA1,NLK,NPR2,PRKAA2,PTEN,RELA
GO:0002682	regulation of immune system process	12	1391	0.0122	ENSP00000262189,ENSP00000262367,ENSP00000282356,ENSP00000324856,ENSP00000344456,ENSP00000370343,ENSP00000372351,ENSP00000384273,ENSP00000388940,ENSP00000396467,ENSP00000464030,ENSP00000483570	BTK,CAMK4,CREBBP,CTNNB1,IKBKE,IRF4,KMT2C,MAPKAPK3,RELA,STK11,TCF12,WHSC1
GO:0032481	positive regulation of type I interferon production	3	65	0.0122	ENSP00000262367,ENSP00000344456,ENSP00000384273	CREBBP,CTNNB1,RELA
GO:0045860	positive regulation of protein kinase activity	7	517	0.0122	ENSP00000324856,ENSP00000351908,ENSP00000363668,ENSP00000379975,ENSP00000396467,ENSP00000410402,ENSP00000424757	DAXX,ILK,MAP2K4,MAP3K5,MAPKAPK3,NEK1,STK11
GO:0007568	aging	5	255	0.0128	ENSP00000222330,ENSP00000343741,ENSP00000361021,ENSP00000379975,ENSP00000384273	ATR,GSK3A,ILK,PTEN,RELA
GO:0000187	activation of MAPK activity	4	149	0.013	ENSP00000351908,ENSP00000363668,ENSP00000396467,ENSP00000410402	DAXX,MAP2K4,MAP3K5,MAPKAPK3
GO:0007050	cell cycle arrest	4	149	0.013	ENSP00000229328,ENSP00000324856,ENSP00000360290,ENSP00000379975	ILK,PRKAA2,PRKAB1,STK11
GO:0006325	chromatin organization	8	683	0.0131	ENSP00000262189,ENSP00000262367,ENSP00000344456,ENSP00000360290,ENSP00000363668,ENSP00000370343,ENSP00000372351,ENSP00000385216	CREBBP,CTNNB1,DAXX,IRF4,KMT2C,NCOA1,PRKAA2,WHSC1
GO:0010463	mesenchymal cell proliferation	2	16	0.0133	ENSP00000344456,ENSP00000377836	CTNNB1,GPC3
GO:0060997	dendritic spine morphogenesis	2	16	0.0133	ENSP00000332118,ENSP00000361021	EPHB3,PTEN
GO:0034097	response to cytokine	10	1035	0.0136	ENSP00000222330,ENSP00000307078,ENSP00000341083,ENSP00000351908,ENSP00000370343,ENSP00000379975,ENSP00000384273,ENSP00000396467,ENSP00000464030,ENSP00000483570	BTK,GSK3A,IKBKE,ILK,IRF4,KIF5B,MAP3K5,MAPKAPK3,NPR2,RELA
GO:0030178	negative regulation of Wnt signaling pathway	4	155	0.0142	ENSP00000222330,ENSP00000301761,ENSP00000377836,ENSP00000384625	GPC3,GSK3A,NLK,SDHAF2
GO:0043406	positive regulation of MAP kinase activity	5	264	0.0142	ENSP00000351908,ENSP00000363668,ENSP00000379975,ENSP00000396467,ENSP00000410402	DAXX,ILK,MAP2K4,MAP3K5,MAPKAPK3
GO:0007167	enzyme linked receptor protein signaling pathway	8	698	0.0145	ENSP00000222330,ENSP00000332118,ENSP00000341083,ENSP00000349437,ENSP00000361021,ENSP00000384625,ENSP00000396467,ENSP00000483570	BTK,EPHB3,GSK3A,IGF2R,MAPKAPK3,NLK,NPR2,PTEN
GO:0035265	organ growth	3	71	0.0145	ENSP00000325546,ENSP00000361021,ENSP00000410402	MAP2K4,PLAG1,PTEN
GO:0048732	gland development	6	395	0.0145	ENSP00000325546,ENSP00000332118,ENSP00000344456,ENSP00000349437,ENSP00000361021,ENSP00000384273	CTNNB1,EPHB3,IGF2R,PLAG1,PTEN,RELA
GO:0009896	positive regulation of catabolic process	6	399	0.015	ENSP00000222330,ENSP00000324856,ENSP00000360290,ENSP00000361021,ENSP00000377836,ENSP00000482548	GPC3,GSK3A,PIP4K2B,PRKAA2,PTEN,STK11
GO:0009605	response to external stimulus	14	1857	0.0153	ENSP00000259008,ENSP00000307078,ENSP00000332118,ENSP00000351908,ENSP00000360290,ENSP00000361021,ENSP00000370343,ENSP00000384273,ENSP00000385216,ENSP00000396467,ENSP00000398568,ENSP00000410402,ENSP00000464030,ENSP00000483570	BRIP1,BTK,EPHB3,IKBKE,IRF4,KIF5B,MAP2K4,MAP3K5,MAPKAPK3,NCOA1,PRF1,PRKAA2,PTEN,RELA
GO:0002902	regulation of B cell apoptotic process	2	18	0.0156	ENSP00000361021,ENSP00000483570	BTK,PTEN
GO:0010224	response to UV-B	2	18	0.0156	ENSP00000324856,ENSP00000384273	RELA,STK11
GO:0043011	myeloid dendritic cell differentiation	2	18	0.0156	ENSP00000282356,ENSP00000370343	CAMK4,IRF4
GO:1905331	negative regulation of morphogenesis of an epithelium	2	18	0.0156	ENSP00000344456,ENSP00000361021	CTNNB1,PTEN
GO:0048608	reproductive structure development	6	405	0.0159	ENSP00000259008,ENSP00000263187,ENSP00000325546,ENSP00000344456,ENSP00000361021,ENSP00000385216	BRIP1,CTNNB1,MSH4,NCOA1,PLAG1,PTEN
GO:0051172	negative regulation of nitrogen compound metabolic process	16	2307	0.0159	ENSP00000222330,ENSP00000262367,ENSP00000262887,ENSP00000310520,ENSP00000323511,ENSP00000338774,ENSP00000343741,ENSP00000344456,ENSP00000358458,ENSP00000360290,ENSP00000361021,ENSP00000363668,ENSP00000372351,ENSP00000377836,ENSP00000379975,ENSP00000384273	ATR,BCL11A,CREBBP,CTNNB1,DAXX,ERCC4,FAM46C,GPC3,GSK3A,ILK,PNKP,PRKAA2,PTEN,RELA,WHSC1,XRCC1
GO:0021543	pallium development	4	163	0.0162	ENSP00000262887,ENSP00000307078,ENSP00000344456,ENSP00000361021	CTNNB1,KIF5B,PTEN,XRCC1
GO:0021766	hippocampus development	3	75	0.0162	ENSP00000262887,ENSP00000307078,ENSP00000361021	KIF5B,PTEN,XRCC1
GO:0007049	cell cycle	11	1263	0.0163	ENSP00000229328,ENSP00000259008,ENSP00000260810,ENSP00000263187,ENSP00000310520,ENSP00000324856,ENSP00000344456,ENSP00000355185,ENSP00000360290,ENSP00000379975,ENSP00000424757	BRIP1,CTNNB1,DCLRE1A,ERCC4,ILK,MSH4,NEK1,PRKAA2,PRKAB1,STK11,TOPBP1
GO:0022402	cell cycle process	9	890	0.0163	ENSP00000229328,ENSP00000259008,ENSP00000260810,ENSP00000263187,ENSP00000310520,ENSP00000324856,ENSP00000344456,ENSP00000360290,ENSP00000379975	BRIP1,CTNNB1,ERCC4,ILK,MSH4,PRKAA2,PRKAB1,STK11,TOPBP1
GO:0055022	negative regulation of cardiac muscle tissue growth	2	19	0.0164	ENSP00000222330,ENSP00000361021	GSK3A,PTEN
GO:0050772	positive regulation of axonogenesis	3	76	0.0165	ENSP00000324856,ENSP00000338774,ENSP00000379975	BCL11A,ILK,STK11
GO:0048814	regulation of dendrite morphogenesis	3	77	0.017	ENSP00000324856,ENSP00000361021,ENSP00000379975	ILK,PTEN,STK11
GO:0006351	transcription, DNA-templated	17	2569	0.0175	ENSP00000252971,ENSP00000262189,ENSP00000262367,ENSP00000325546,ENSP00000336752,ENSP00000338774,ENSP00000344456,ENSP00000360290,ENSP00000363668,ENSP00000370109,ENSP00000370343,ENSP00000372351,ENSP00000384273,ENSP00000384625,ENSP00000385216,ENSP00000388940,ENSP00000483570	BCL11A,BTK,CREBBP,CTNNB1,DAXX,FIP1L1,IRF4,KMT2C,MNX1,NCOA1,NLK,PLAG1,PRKAA2,PSIP1,RELA,TCF12,WHSC1
GO:0021953	central nervous system neuron differentiation	4	169	0.0176	ENSP00000252971,ENSP00000332118,ENSP00000344456,ENSP00000361021	CTNNB1,EPHB3,MNX1,PTEN
GO:0022607	cellular component assembly	16	2343	0.0176	ENSP00000229328,ENSP00000240851,ENSP00000259008,ENSP00000262367,ENSP00000263187,ENSP00000289081,ENSP00000301761,ENSP00000324856,ENSP00000344456,ENSP00000361021,ENSP00000363668,ENSP00000370109,ENSP00000379975,ENSP00000398568,ENSP00000424757,ENSP00000464030	BRIP1,CREBBP,CTNNB1,DAXX,FANCC,IKBKE,ILK,MSH4,NEK1,PRF1,PRKAB1,PSIP1,PTEN,SDHAF2,STK11,TFG
GO:1901699	cellular response to nitrogen compound	7	568	0.0176	ENSP00000222330,ENSP00000259008,ENSP00000344456,ENSP00000351908,ENSP00000361021,ENSP00000363668,ENSP00000384273	BRIP1,CTNNB1,DAXX,GSK3A,MAP3K5,PTEN,RELA
GO:0060249	anatomical structure homeostasis	5	285	0.0177	ENSP00000262887,ENSP00000310520,ENSP00000324856,ENSP00000344456,ENSP00000355185	CTNNB1,DCLRE1A,ERCC4,STK11,XRCC1
GO:0048534	hematopoietic or lymphoid organ development	7	573	0.0181	ENSP00000282356,ENSP00000324856,ENSP00000332118,ENSP00000344456,ENSP00000370343,ENSP00000377836,ENSP00000483570	BTK,CAMK4,CTNNB1,EPHB3,GPC3,IRF4,STK11
GO:0008610	lipid biosynthetic process	7	575	0.0183	ENSP00000229328,ENSP00000255882,ENSP00000360290,ENSP00000361021,ENSP00000368356,ENSP00000369862,ENSP00000482548	COL4A3BP,PI4KA,PIP4K2B,PRKAA2,PRKAB1,PRKD3,PTEN
GO:0048468	cell development	12	1493	0.0184	ENSP00000252971,ENSP00000259008,ENSP00000276052,ENSP00000289081,ENSP00000307078,ENSP00000324856,ENSP00000332118,ENSP00000344456,ENSP00000361021,ENSP00000379975,ENSP00000410402,ENSP00000483570	BRIP1,BTK,CDK16,CTNNB1,EPHB3,FANCC,ILK,KIF5B,MAP2K4,MNX1,PTEN,STK11
GO:0010717	regulation of epithelial to mesenchymal transition	3	81	0.0186	ENSP00000301761,ENSP00000344456,ENSP00000361021	CTNNB1,PTEN,SDHAF2
GO:0030522	intracellular receptor signaling pathway	4	173	0.0186	ENSP00000344456,ENSP00000363668,ENSP00000384273,ENSP00000385216	CTNNB1,DAXX,NCOA1,RELA
GO:0090407	organophosphate biosynthetic process	7	577	0.0186	ENSP00000251810,ENSP00000255882,ENSP00000323511,ENSP00000341083,ENSP00000361021,ENSP00000361285,ENSP00000482548	NPR2,PI4KA,PIP4K2B,PNKP,PTEN,RRM2B,UCK1
GO:0045944	positive regulation of transcription by RNA polymerase II	10	1104	0.0188	ENSP00000222330,ENSP00000262367,ENSP00000325546,ENSP00000338774,ENSP00000344456,ENSP00000370109,ENSP00000370343,ENSP00000384273,ENSP00000385216,ENSP00000388940	BCL11A,CREBBP,CTNNB1,GSK3A,IRF4,NCOA1,PLAG1,PSIP1,RELA,TCF12
GO:0060173	limb development	4	174	0.0188	ENSP00000229328,ENSP00000262367,ENSP00000344456,ENSP00000377836	CREBBP,CTNNB1,GPC3,PRKAB1
GO:0018022	peptidyl-lysine methylation	3	82	0.019	ENSP00000262189,ENSP00000370343,ENSP00000372351	IRF4,KMT2C,WHSC1
GO:0097306	cellular response to alcohol	3	83	0.0194	ENSP00000344456,ENSP00000360290,ENSP00000361021	CTNNB1,PRKAA2,PTEN
GO:1904385	cellular response to angiotensin	2	22	0.0197	ENSP00000259008,ENSP00000384273	BRIP1,RELA
GO:0048640	negative regulation of developmental growth	3	84	0.0199	ENSP00000222330,ENSP00000338774,ENSP00000361021	BCL11A,GSK3A,PTEN
GO:0065003	protein-containing complex assembly	12	1514	0.0199	ENSP00000229328,ENSP00000240851,ENSP00000262367,ENSP00000289081,ENSP00000301761,ENSP00000324856,ENSP00000344456,ENSP00000363668,ENSP00000370109,ENSP00000379975,ENSP00000398568,ENSP00000464030	CREBBP,CTNNB1,DAXX,FANCC,IKBKE,ILK,PRF1,PRKAB1,PSIP1,SDHAF2,STK11,TFG
GO:0050778	positive regulation of immune response	7	589	0.02	ENSP00000262367,ENSP00000324856,ENSP00000372351,ENSP00000384273,ENSP00000396467,ENSP00000464030,ENSP00000483570	BTK,CREBBP,IKBKE,MAPKAPK3,RELA,STK11,WHSC1
GO:0010721	negative regulation of cell development	5	298	0.0201	ENSP00000222330,ENSP00000338774,ENSP00000341083,ENSP00000344456,ENSP00000361021	BCL11A,CTNNB1,GSK3A,NPR2,PTEN
GO:0031400	negative regulation of protein modification process	7	592	0.0204	ENSP00000262887,ENSP00000323511,ENSP00000344456,ENSP00000360290,ENSP00000361021,ENSP00000379975,ENSP00000384273	CTNNB1,ILK,PNKP,PRKAA2,PTEN,RELA,XRCC1
GO:0045132	meiotic chromosome segregation	3	85	0.0204	ENSP00000259008,ENSP00000263187,ENSP00000310520	BRIP1,ERCC4,MSH4
GO:0048588	developmental cell growth	3	85	0.0204	ENSP00000324856,ENSP00000344456,ENSP00000410402	CTNNB1,MAP2K4,STK11
GO:0043368	positive T cell selection	2	23	0.0207	ENSP00000324856,ENSP00000370343	IRF4,STK11
GO:0045663	positive regulation of myoblast differentiation	2	23	0.0207	ENSP00000351908,ENSP00000379975	ILK,MAP3K5
GO:0002224	toll-like receptor signaling pathway	3	87	0.0211	ENSP00000396467,ENSP00000464030,ENSP00000483570	BTK,IKBKE,MAPKAPK3
GO:0010975	regulation of neuron projection development	6	443	0.0211	ENSP00000222330,ENSP00000324856,ENSP00000332118,ENSP00000338774,ENSP00000361021,ENSP00000379975	BCL11A,EPHB3,GSK3A,ILK,PTEN,STK11
GO:0060341	regulation of cellular localization	8	766	0.0211	ENSP00000222330,ENSP00000276052,ENSP00000307078,ENSP00000324856,ENSP00000344456,ENSP00000360290,ENSP00000361021,ENSP00000365162	CDK16,CTNNB1,GSK3A,KIF5B,MYLK2,PRKAA2,PTEN,STK11
GO:0071496	cellular response to external stimulus	5	305	0.0213	ENSP00000259008,ENSP00000351908,ENSP00000360290,ENSP00000385216,ENSP00000410402	BRIP1,MAP2K4,MAP3K5,NCOA1,PRKAA2
GO:0043065	positive regulation of apoptotic process	7	604	0.0218	ENSP00000222330,ENSP00000344456,ENSP00000349437,ENSP00000351908,ENSP00000361021,ENSP00000385216,ENSP00000410402	CTNNB1,GSK3A,IGF2R,MAP2K4,MAP3K5,NCOA1,PTEN
GO:0031667	response to nutrient levels	6	455	0.0232	ENSP00000259008,ENSP00000351908,ENSP00000360290,ENSP00000361021,ENSP00000384273,ENSP00000385216	BRIP1,MAP3K5,NCOA1,PRKAA2,PTEN,RELA
GO:0043933	protein-containing complex subunit organization	13	1770	0.0233	ENSP00000229328,ENSP00000240851,ENSP00000262367,ENSP00000289081,ENSP00000301761,ENSP00000307078,ENSP00000324856,ENSP00000344456,ENSP00000363668,ENSP00000370109,ENSP00000379975,ENSP00000398568,ENSP00000464030	CREBBP,CTNNB1,DAXX,FANCC,IKBKE,ILK,KIF5B,PRF1,PRKAB1,PSIP1,SDHAF2,STK11,TFG
GO:0033043	regulation of organelle organization	10	1155	0.0234	ENSP00000222330,ENSP00000262887,ENSP00000307078,ENSP00000310520,ENSP00000323511,ENSP00000343741,ENSP00000344456,ENSP00000360290,ENSP00000379975,ENSP00000482548	ATR,CTNNB1,ERCC4,GSK3A,ILK,KIF5B,PIP4K2B,PNKP,PRKAA2,XRCC1
GO:0001817	regulation of cytokine production	7	615	0.0235	ENSP00000262367,ENSP00000344456,ENSP00000354671,ENSP00000370343,ENSP00000384273,ENSP00000464030,ENSP00000483570	BTK,CREBBP,CTNNB1,IKBKE,IRF4,MAST2,RELA
GO:0045859	regulation of protein kinase activity	8	788	0.024	ENSP00000324856,ENSP00000351908,ENSP00000361021,ENSP00000363668,ENSP00000379975,ENSP00000396467,ENSP00000410402,ENSP00000424757	DAXX,ILK,MAP2K4,MAP3K5,MAPKAPK3,NEK1,PTEN,STK11
GO:0060070	canonical Wnt signaling pathway	3	93	0.0242	ENSP00000324856,ENSP00000344456,ENSP00000361021	CTNNB1,PTEN,STK11
GO:0031324	negative regulation of cellular metabolic process	16	2463	0.0249	ENSP00000222330,ENSP00000262367,ENSP00000262887,ENSP00000310520,ENSP00000323511,ENSP00000338774,ENSP00000343741,ENSP00000344456,ENSP00000358458,ENSP00000360290,ENSP00000361021,ENSP00000363668,ENSP00000372351,ENSP00000377836,ENSP00000379975,ENSP00000384273	ATR,BCL11A,CREBBP,CTNNB1,DAXX,ERCC4,FAM46C,GPC3,GSK3A,ILK,PNKP,PRKAA2,PTEN,RELA,WHSC1,XRCC1
GO:0043523	regulation of neuron apoptotic process	4	195	0.0249	ENSP00000222330,ENSP00000344456,ENSP00000379975,ENSP00000410402	CTNNB1,GSK3A,ILK,MAP2K4
GO:0009636	response to toxic substance	6	468	0.0258	ENSP00000259008,ENSP00000289081,ENSP00000351908,ENSP00000361021,ENSP00000363668,ENSP00000384273	BRIP1,DAXX,FANCC,MAP3K5,PTEN,RELA
GO:0010719	negative regulation of epithelial to mesenchymal transition	2	27	0.0258	ENSP00000301761,ENSP00000361021	PTEN,SDHAF2
GO:0016573	histone acetylation	3	96	0.0258	ENSP00000262367,ENSP00000370343,ENSP00000385216	CREBBP,IRF4,NCOA1
GO:0042035	regulation of cytokine biosynthetic process	3	96	0.0258	ENSP00000354671,ENSP00000370343,ENSP00000384273	IRF4,MAST2,RELA
GO:0032268	regulation of cellular protein metabolic process	16	2486	0.0267	ENSP00000222330,ENSP00000261402,ENSP00000262887,ENSP00000323511,ENSP00000324856,ENSP00000344456,ENSP00000351908,ENSP00000360290,ENSP00000361021,ENSP00000363668,ENSP00000377836,ENSP00000379975,ENSP00000384273,ENSP00000396467,ENSP00000410402,ENSP00000424757	CTNNB1,DAXX,GPC3,GSK3A,ILK,MAP2K4,MAP3K5,MAPKAPK3,NEK1,NUAK1,PNKP,PRKAA2,PTEN,RELA,STK11,XRCC1
GO:0035116	embryonic hindlimb morphogenesis	2	28	0.027	ENSP00000344456,ENSP00000377836	CTNNB1,GPC3
GO:0006310	DNA recombination	4	202	0.0273	ENSP00000259008,ENSP00000262887,ENSP00000263187,ENSP00000310520	BRIP1,ERCC4,MSH4,XRCC1
GO:1904837	beta-catenin-TCF complex assembly	2	29	0.0285	ENSP00000262367,ENSP00000344456	CREBBP,CTNNB1
GO:0000723	telomere maintenance	3	101	0.0287	ENSP00000262887,ENSP00000310520,ENSP00000355185	DCLRE1A,ERCC4,XRCC1
GO:0006282	regulation of DNA repair	3	101	0.0287	ENSP00000262887,ENSP00000361310,ENSP00000372351	POLH,WHSC1,XRCC1
GO:0031669	cellular response to nutrient levels	4	206	0.0287	ENSP00000259008,ENSP00000351908,ENSP00000360290,ENSP00000385216	BRIP1,MAP3K5,NCOA1,PRKAA2
GO:0014013	regulation of gliogenesis	3	102	0.0292	ENSP00000325546,ENSP00000344456,ENSP00000384273	CTNNB1,PLAG1,RELA
GO:0090100	positive regulation of transmembrane receptor protein serine/threonine kinase signaling pathway	3	102	0.0292	ENSP00000324856,ENSP00000377836,ENSP00000379975	GPC3,ILK,STK11
GO:0007584	response to nutrient	4	208	0.0293	ENSP00000259008,ENSP00000361021,ENSP00000384273,ENSP00000385216	BRIP1,NCOA1,PTEN,RELA
GO:0010508	positive regulation of autophagy	3	103	0.0293	ENSP00000324856,ENSP00000360290,ENSP00000482548	PIP4K2B,PRKAA2,STK11
GO:0019637	organophosphate metabolic process	9	1011	0.0293	ENSP00000219066,ENSP00000251810,ENSP00000255882,ENSP00000301761,ENSP00000323511,ENSP00000341083,ENSP00000361021,ENSP00000361285,ENSP00000482548	NPR2,NTHL1,PI4KA,PIP4K2B,PNKP,PTEN,RRM2B,SDHAF2,UCK1
GO:0033993	response to lipid	8	825	0.0293	ENSP00000344456,ENSP00000349437,ENSP00000360290,ENSP00000361021,ENSP00000363668,ENSP00000384273,ENSP00000385216,ENSP00000396467	CTNNB1,DAXX,IGF2R,MAPKAPK3,NCOA1,PRKAA2,PTEN,RELA
GO:0044403	symbiont process	7	650	0.0293	ENSP00000255882,ENSP00000262367,ENSP00000344456,ENSP00000351908,ENSP00000363668,ENSP00000370109,ENSP00000384273	CREBBP,CTNNB1,DAXX,MAP3K5,PI4KA,PSIP1,RELA
GO:0046685	response to arsenic-containing substance	2	30	0.0293	ENSP00000361021,ENSP00000363668	DAXX,PTEN
GO:0048589	developmental growth	5	340	0.0296	ENSP00000324856,ENSP00000325546,ENSP00000344456,ENSP00000361021,ENSP00000410402	CTNNB1,MAP2K4,PLAG1,PTEN,STK11
GO:0007283	spermatogenesis	6	490	0.0299	ENSP00000259008,ENSP00000263187,ENSP00000276052,ENSP00000324856,ENSP00000349437,ENSP00000354671	BRIP1,CDK16,IGF2R,MAST2,MSH4,STK11
GO:0031331	positive regulation of cellular catabolic process	5	343	0.0305	ENSP00000222330,ENSP00000324856,ENSP00000360290,ENSP00000361021,ENSP00000482548	GSK3A,PIP4K2B,PRKAA2,PTEN,STK11
GO:0046627	negative regulation of insulin receptor signaling pathway	2	31	0.0307	ENSP00000222330,ENSP00000384273	GSK3A,RELA
GO:0045934	negative regulation of nucleobase-containing compound metabolic process	11	1424	0.0308	ENSP00000222330,ENSP00000262367,ENSP00000262887,ENSP00000310520,ENSP00000338774,ENSP00000343741,ENSP00000344456,ENSP00000358458,ENSP00000363668,ENSP00000372351,ENSP00000384273	ATR,BCL11A,CREBBP,CTNNB1,DAXX,ERCC4,FAM46C,GSK3A,RELA,WHSC1,XRCC1
GO:0051128	regulation of cellular component organization	15	2306	0.0308	ENSP00000222330,ENSP00000262887,ENSP00000307078,ENSP00000310520,ENSP00000323511,ENSP00000324856,ENSP00000332118,ENSP00000338774,ENSP00000343741,ENSP00000344456,ENSP00000360290,ENSP00000361021,ENSP00000377836,ENSP00000379975,ENSP00000482548	ATR,BCL11A,CTNNB1,EPHB3,ERCC4,GPC3,GSK3A,ILK,KIF5B,PIP4K2B,PNKP,PRKAA2,PTEN,STK11,XRCC1
GO:0009894	regulation of catabolic process	8	840	0.0313	ENSP00000222330,ENSP00000324856,ENSP00000358458,ENSP00000360290,ENSP00000361021,ENSP00000377836,ENSP00000384273,ENSP00000482548	FAM46C,GPC3,GSK3A,PIP4K2B,PRKAA2,PTEN,RELA,STK11
GO:0000904	cell morphogenesis involved in differentiation	6	498	0.0315	ENSP00000307078,ENSP00000324856,ENSP00000332118,ENSP00000344456,ENSP00000361021,ENSP00000379975	CTNNB1,EPHB3,ILK,KIF5B,PTEN,STK11
GO:0007169	transmembrane receptor protein tyrosine kinase signaling pathway	6	499	0.0317	ENSP00000222330,ENSP00000332118,ENSP00000349437,ENSP00000361021,ENSP00000396467,ENSP00000483570	BTK,EPHB3,GSK3A,IGF2R,MAPKAPK3,PTEN
GO:0021955	central nervous system neuron axonogenesis	2	32	0.0318	ENSP00000332118,ENSP00000361021	EPHB3,PTEN
GO:0030513	positive regulation of BMP signaling pathway	2	32	0.0318	ENSP00000377836,ENSP00000379975	GPC3,ILK
GO:0120036	plasma membrane bounded cell projection organization	9	1034	0.0321	ENSP00000252971,ENSP00000276052,ENSP00000307078,ENSP00000324856,ENSP00000332118,ENSP00000344456,ENSP00000361021,ENSP00000379975,ENSP00000424757	CDK16,CTNNB1,EPHB3,ILK,KIF5B,MNX1,NEK1,PTEN,STK11
GO:0008285	negative regulation of cell population proliferation	7	669	0.0323	ENSP00000259008,ENSP00000324856,ENSP00000344456,ENSP00000361021,ENSP00000377836,ENSP00000379975,ENSP00000483570	BRIP1,BTK,CTNNB1,GPC3,ILK,PTEN,STK11
GO:0060828	regulation of canonical Wnt signaling pathway	4	218	0.0324	ENSP00000222330,ENSP00000301761,ENSP00000377836,ENSP00000379975	GPC3,GSK3A,ILK,SDHAF2
GO:0009262	deoxyribonucleotide metabolic process	2	33	0.033	ENSP00000219066,ENSP00000251810	NTHL1,RRM2B
GO:0019220	regulation of phosphate metabolic process	12	1657	0.033	ENSP00000222330,ENSP00000261402,ENSP00000324856,ENSP00000344456,ENSP00000351908,ENSP00000360290,ENSP00000361021,ENSP00000363668,ENSP00000379975,ENSP00000396467,ENSP00000410402,ENSP00000424757	CTNNB1,DAXX,GSK3A,ILK,MAP2K4,MAP3K5,MAPKAPK3,NEK1,NUAK1,PRKAA2,PTEN,STK11
GO:0032228	regulation of synaptic transmission, GABAergic	2	33	0.033	ENSP00000307078,ENSP00000361021	KIF5B,PTEN
GO:0048854	brain morphogenesis	2	33	0.033	ENSP00000289081,ENSP00000361021	FANCC,PTEN
GO:0046649	lymphocyte activation	5	358	0.0341	ENSP00000324856,ENSP00000344456,ENSP00000370343,ENSP00000398568,ENSP00000483570	BTK,CTNNB1,IRF4,PRF1,STK11
GO:0031641	regulation of myelination	2	34	0.0342	ENSP00000344456,ENSP00000361021	CTNNB1,PTEN
GO:1902532	negative regulation of intracellular signal transduction	6	514	0.0347	ENSP00000222330,ENSP00000251810,ENSP00000324856,ENSP00000360290,ENSP00000361021,ENSP00000384273	GSK3A,PRKAA2,PTEN,RELA,RRM2B,STK11
GO:0006261	DNA-dependent DNA replication	3	114	0.0355	ENSP00000251810,ENSP00000260810,ENSP00000323511	PNKP,RRM2B,TOPBP1
GO:0007223	Wnt signaling pathway, calcium modulating pathway	2	35	0.0355	ENSP00000344456,ENSP00000384625	CTNNB1,NLK
GO:0030098	lymphocyte differentiation	4	226	0.0355	ENSP00000324856,ENSP00000344456,ENSP00000370343,ENSP00000483570	BTK,CTNNB1,IRF4,STK11
GO:0043491	protein kinase B signaling	2	35	0.0355	ENSP00000361021,ENSP00000379975	ILK,PTEN
GO:0050776	regulation of immune response	8	873	0.0365	ENSP00000262367,ENSP00000324856,ENSP00000370343,ENSP00000372351,ENSP00000384273,ENSP00000396467,ENSP00000464030,ENSP00000483570	BTK,CREBBP,IKBKE,IRF4,MAPKAPK3,RELA,STK11,WHSC1
GO:0051101	regulation of DNA binding	3	116	0.0366	ENSP00000310520,ENSP00000344456,ENSP00000370343	CTNNB1,ERCC4,IRF4
GO:0051973	positive regulation of telomerase activity	2	36	0.0369	ENSP00000323511,ENSP00000344456	CTNNB1,PNKP
GO:0007267	cell-cell signaling	9	1073	0.0377	ENSP00000222330,ENSP00000276052,ENSP00000324856,ENSP00000344456,ENSP00000360290,ENSP00000361021,ENSP00000365162,ENSP00000384625,ENSP00000483570	BTK,CDK16,CTNNB1,GSK3A,MYLK2,NLK,PRKAA2,PTEN,STK11
GO:0002429	immune response-activating cell surface receptor signaling pathway	4	234	0.0384	ENSP00000262367,ENSP00000324856,ENSP00000384273,ENSP00000483570	BTK,CREBBP,RELA,STK11
GO:0002891	positive regulation of immunoglobulin mediated immune response	2	37	0.0384	ENSP00000372351,ENSP00000483570	BTK,WHSC1
GO:0006296	nucleotide-excision repair, DNA incision, 5'-to lesion	2	37	0.0384	ENSP00000219066,ENSP00000310520	ERCC4,NTHL1
GO:0003007	heart morphogenesis	4	235	0.0387	ENSP00000222330,ENSP00000365162,ENSP00000372351,ENSP00000379975	GSK3A,ILK,MYLK2,WHSC1
GO:0030316	osteoclast differentiation	2	38	0.0396	ENSP00000344456,ENSP00000377836	CTNNB1,GPC3
GO:0034446	substrate adhesion-dependent cell spreading	2	38	0.0396	ENSP00000332118,ENSP00000379975	EPHB3,ILK
GO:0042769	DNA damage response, detection of DNA damage	2	38	0.0396	ENSP00000323511,ENSP00000424757	NEK1,PNKP
GO:0043123	positive regulation of I-kappaB kinase/NF-kappaB signaling	3	122	0.0402	ENSP00000344456,ENSP00000384273,ENSP00000464030	CTNNB1,IKBKE,RELA
GO:0050680	negative regulation of epithelial cell proliferation	3	122	0.0402	ENSP00000324856,ENSP00000361021,ENSP00000377836	GPC3,PTEN,STK11
GO:0050851	antigen receptor-mediated signaling pathway	3	122	0.0402	ENSP00000324856,ENSP00000384273,ENSP00000483570	BTK,RELA,STK11
GO:0006914	autophagy	4	240	0.0406	ENSP00000229328,ENSP00000324856,ENSP00000360290,ENSP00000376792	PRKAA2,PRKAB1,STK11,VTI1A
GO:0030857	negative regulation of epithelial cell differentiation	2	39	0.0406	ENSP00000222330,ENSP00000344456	CTNNB1,GSK3A
GO:0090090	negative regulation of canonical Wnt signaling pathway	3	123	0.0406	ENSP00000222330,ENSP00000301761,ENSP00000377836	GPC3,GSK3A,SDHAF2
GO:0042493	response to drug	8	900	0.0407	ENSP00000262887,ENSP00000343741,ENSP00000344456,ENSP00000351908,ENSP00000360290,ENSP00000361021,ENSP00000363668,ENSP00000384273	ATR,CTNNB1,DAXX,MAP3K5,PRKAA2,PTEN,RELA,XRCC1
GO:0051241	negative regulation of multicellular organismal process	9	1098	0.0413	ENSP00000222330,ENSP00000301761,ENSP00000324856,ENSP00000338774,ENSP00000341083,ENSP00000344456,ENSP00000361021,ENSP00000464030,ENSP00000483570	BCL11A,BTK,CTNNB1,GSK3A,IKBKE,NPR2,PTEN,SDHAF2,STK11
GO:0006284	base-excision repair	2	40	0.0419	ENSP00000219066,ENSP00000262887	NTHL1,XRCC1
GO:0030326	embryonic limb morphogenesis	3	126	0.0424	ENSP00000262367,ENSP00000344456,ENSP00000377836	CREBBP,CTNNB1,GPC3
GO:0071375	cellular response to peptide hormone stimulus	4	245	0.0424	ENSP00000222330,ENSP00000259008,ENSP00000361021,ENSP00000384273	BRIP1,GSK3A,PTEN,RELA
GO:2001233	regulation of apoptotic signaling pathway	5	388	0.0424	ENSP00000222330,ENSP00000251810,ENSP00000344456,ENSP00000361021,ENSP00000384273	CTNNB1,GSK3A,PTEN,RELA,RRM2B
GO:0071495	cellular response to endogenous stimulus	9	1106	0.0425	ENSP00000222330,ENSP00000259008,ENSP00000344456,ENSP00000360290,ENSP00000361021,ENSP00000363668,ENSP00000384273,ENSP00000384625,ENSP00000385216	BRIP1,CTNNB1,DAXX,GSK3A,NCOA1,NLK,PRKAA2,PTEN,RELA
GO:0016202	regulation of striated muscle tissue development	3	127	0.0427	ENSP00000222330,ENSP00000344456,ENSP00000361021	CTNNB1,GSK3A,PTEN
GO:0010638	positive regulation of organelle organization	6	552	0.0432	ENSP00000222330,ENSP00000307078,ENSP00000323511,ENSP00000343741,ENSP00000344456,ENSP00000482548	ATR,CTNNB1,GSK3A,KIF5B,PIP4K2B,PNKP
GO:0061024	membrane organization	7	729	0.0436	ENSP00000222330,ENSP00000240851,ENSP00000255882,ENSP00000349437,ENSP00000361021,ENSP00000369862,ENSP00000376792	COL4A3BP,GSK3A,IGF2R,PI4KA,PTEN,TFG,VTI1A
GO:0045637	regulation of myeloid cell differentiation	4	249	0.0438	ENSP00000262189,ENSP00000262367,ENSP00000282356,ENSP00000344456	CAMK4,CREBBP,CTNNB1,KMT2C
GO:0051091	positive regulation of DNA-binding transcription factor activity	4	250	0.0442	ENSP00000344456,ENSP00000361021,ENSP00000384273,ENSP00000483570	BTK,CTNNB1,PTEN,RELA
GO:0090342	regulation of cell aging	2	42	0.0443	ENSP00000261402,ENSP00000361021	NUAK1,PTEN
GO:0001822	kidney development	4	251	0.0446	ENSP00000251810,ENSP00000344456,ENSP00000377836,ENSP00000379975	CTNNB1,GPC3,ILK,RRM2B
GO:1905330	regulation of morphogenesis of an epithelium	3	130	0.0446	ENSP00000344456,ENSP00000361021,ENSP00000377836	CTNNB1,GPC3,PTEN
GO:0030217	T cell differentiation	3	131	0.0453	ENSP00000324856,ENSP00000344456,ENSP00000370343	CTNNB1,IRF4,STK11
GO:0002460	adaptive immune response based on somatic recombination of immune receptors built from immunoglobulin superfamily domains	3	132	0.046	ENSP00000370343,ENSP00000398568,ENSP00000483570	BTK,IRF4,PRF1
GO:0090287	regulation of cellular response to growth factor stimulus	4	254	0.046	ENSP00000324856,ENSP00000344456,ENSP00000377836,ENSP00000379975	CTNNB1,GPC3,ILK,STK11
GO:0051249	regulation of lymphocyte activation	5	401	0.0466	ENSP00000282356,ENSP00000344456,ENSP00000370343,ENSP00000372351,ENSP00000483570	BTK,CAMK4,CTNNB1,IRF4,WHSC1
GO:0033077	T cell differentiation in thymus	2	44	0.0474	ENSP00000324856,ENSP00000344456	CTNNB1,STK11
GO:0048538	thymus development	2	44	0.0474	ENSP00000332118,ENSP00000344456	CTNNB1,EPHB3
GO:0048662	negative regulation of smooth muscle cell proliferation	2	44	0.0474	ENSP00000361021,ENSP00000379975	ILK,PTEN
GO:0051053	negative regulation of DNA metabolic process	3	134	0.0474	ENSP00000262887,ENSP00000310520,ENSP00000343741	ATR,ERCC4,XRCC1
GO:0006955	immune response	11	1560	0.0481	ENSP00000252971,ENSP00000282356,ENSP00000307078,ENSP00000349437,ENSP00000351908,ENSP00000369862,ENSP00000370343,ENSP00000388940,ENSP00000398568,ENSP00000464030,ENSP00000483570	BTK,CAMK4,COL4A3BP,IGF2R,IKBKE,IRF4,KIF5B,MAP3K5,MNX1,PRF1,TCF12
GO:0016032	viral process	6	571	0.0485	ENSP00000255882,ENSP00000262367,ENSP00000351908,ENSP00000363668,ENSP00000370109,ENSP00000384273	CREBBP,DAXX,MAP3K5,PI4KA,PSIP1,RELA
GO:0006661	phosphatidylinositol biosynthetic process	3	136	0.0487	ENSP00000255882,ENSP00000361021,ENSP00000482548	PI4KA,PIP4K2B,PTEN
GO:0050768	negative regulation of neurogenesis	4	260	0.0487	ENSP00000222330,ENSP00000338774,ENSP00000344456,ENSP00000361021	BCL11A,CTNNB1,GSK3A,PTEN
GO:1900034	regulation of cellular response to heat	2	45	0.0487	ENSP00000262367,ENSP00000343741	ATR,CREBBP
GO:1902105	regulation of leukocyte differentiation	4	261	0.0488	ENSP00000282356,ENSP00000344456,ENSP00000370343,ENSP00000483570	BTK,CAMK4,CTNNB1,IRF4
GO:0009117	nucleotide metabolic process	6	576	0.0496	ENSP00000219066,ENSP00000251810,ENSP00000301761,ENSP00000323511,ENSP00000341083,ENSP00000361285	NPR2,NTHL1,PNKP,RRM2B,SDHAF2,UCK1
GO:0044255	cellular lipid metabolic process	8	946	0.0496	ENSP00000229328,ENSP00000255882,ENSP00000360290,ENSP00000361021,ENSP00000368356,ENSP00000369862,ENSP00000377836,ENSP00000482548	COL4A3BP,GPC3,PI4KA,PIP4K2B,PRKAA2,PRKAB1,PRKD3,PTEN
GO:0000077	DNA damage checkpoint	3	138	0.0498	ENSP00000259008,ENSP00000260810,ENSP00000343741	ATR,BRIP1,TOPBP1
GO:0032330	regulation of chondrocyte differentiation	2	46	0.0498	ENSP00000344456,ENSP00000384273	CTNNB1,RELA

## Sheet: enrichment.Component
#term ID	term description	observed gene count	background gene count	false discovery rate	matching proteins in your network (IDs)	matching proteins in your network (labels)
GO:0005654	nucleoplasm	37	3446	3.23e-11	ENSP00000219066,ENSP00000229328,ENSP00000251810,ENSP00000259008,ENSP00000260810,ENSP00000261402,ENSP00000262189,ENSP00000262367,ENSP00000262887,ENSP00000282356,ENSP00000289081,ENSP00000310520,ENSP00000323511,ENSP00000324856,ENSP00000325546,ENSP00000336752,ENSP00000338774,ENSP00000343741,ENSP00000344456,ENSP00000355185,ENSP00000360290,ENSP00000361021,ENSP00000361310,ENSP00000363668,ENSP00000368356…	ATR,BCL11A,BRIP1,CAMK4,COL4A3BP,CREBBP,CTNNB1,DAXX,DCLRE1A,ERCC4,FANCC,FIP1L1,IKBKE,ILK,IRF4,KMT2C,MAPKAPK3,NCOA1,NLK,NTHL1,NUAK1,PIP4K2B,PLAG1,PNKP,POLH,PRKAA2,PRKAB1,PRKD3,PSIP1,PTEN,RELA,RRM2B,STK11,TCF12,TOPBP1,WHSC1,XRCC1
GO:0031981	nuclear lumen	40	4030	3.23e-11	ENSP00000219066,ENSP00000229328,ENSP00000251810,ENSP00000252971,ENSP00000259008,ENSP00000260810,ENSP00000261402,ENSP00000262189,ENSP00000262367,ENSP00000262887,ENSP00000263187,ENSP00000282356,ENSP00000289081,ENSP00000301761,ENSP00000310520,ENSP00000323511,ENSP00000324856,ENSP00000325546,ENSP00000336752,ENSP00000338774,ENSP00000343741,ENSP00000344456,ENSP00000355185,ENSP00000360290,ENSP00000361021…	ATR,BCL11A,BRIP1,CAMK4,COL4A3BP,CREBBP,CTNNB1,DAXX,DCLRE1A,ERCC4,FANCC,FIP1L1,IKBKE,ILK,IRF4,KMT2C,MAPKAPK3,MNX1,MSH4,NCOA1,NLK,NTHL1,NUAK1,PIP4K2B,PLAG1,PNKP,POLH,PRKAA2,PRKAB1,PRKD3,PSIP1,PTEN,RELA,RRM2B,SDHAF2,STK11,TCF12,TOPBP1,WHSC1,XRCC1
GO:0044428	nuclear part	41	4359	3.23e-11	ENSP00000219066,ENSP00000229328,ENSP00000251810,ENSP00000252971,ENSP00000259008,ENSP00000260810,ENSP00000261402,ENSP00000262189,ENSP00000262367,ENSP00000262887,ENSP00000263187,ENSP00000282356,ENSP00000289081,ENSP00000301761,ENSP00000310520,ENSP00000323511,ENSP00000324856,ENSP00000325546,ENSP00000336752,ENSP00000338774,ENSP00000343741,ENSP00000344456,ENSP00000349437,ENSP00000355185,ENSP00000360290…	ATR,BCL11A,BRIP1,CAMK4,COL4A3BP,CREBBP,CTNNB1,DAXX,DCLRE1A,ERCC4,FANCC,FIP1L1,IGF2R,IKBKE,ILK,IRF4,KMT2C,MAPKAPK3,MNX1,MSH4,NCOA1,NLK,NTHL1,NUAK1,PIP4K2B,PLAG1,PNKP,POLH,PRKAA2,PRKAB1,PRKD3,PSIP1,PTEN,RELA,RRM2B,SDHAF2,STK11,TCF12,TOPBP1,WHSC1,XRCC1
GO:0070013	intracellular organelle lumen	43	5162	1.74e-10	ENSP00000219066,ENSP00000229328,ENSP00000251810,ENSP00000252971,ENSP00000259008,ENSP00000260810,ENSP00000261402,ENSP00000262189,ENSP00000262367,ENSP00000262887,ENSP00000263187,ENSP00000282356,ENSP00000289081,ENSP00000301761,ENSP00000310520,ENSP00000323511,ENSP00000324856,ENSP00000325546,ENSP00000336752,ENSP00000338774,ENSP00000343741,ENSP00000344456,ENSP00000349437,ENSP00000355185,ENSP00000360290…	ATR,BCL11A,BRIP1,CAMK4,COL4A3BP,CREBBP,CTNNB1,DAXX,DCLRE1A,ERCC4,FANCC,FIP1L1,GPC3,IGF2R,IKBKE,ILK,IRF4,KMT2C,MAPKAPK3,MNX1,MSH4,NCOA1,NLK,NTHL1,NUAK1,PIP4K2B,PLAG1,PNKP,POLH,PRF1,PRKAA2,PRKAB1,PRKD3,PSIP1,PTEN,RELA,RRM2B,SDHAF2,STK11,TCF12,TOPBP1,WHSC1,XRCC1
GO:0005634	nucleus	47	6892	4.14e-09	ENSP00000219066,ENSP00000229328,ENSP00000251810,ENSP00000252971,ENSP00000259008,ENSP00000260810,ENSP00000261402,ENSP00000262189,ENSP00000262367,ENSP00000262887,ENSP00000263187,ENSP00000282356,ENSP00000289081,ENSP00000301761,ENSP00000310520,ENSP00000323511,ENSP00000324856,ENSP00000325546,ENSP00000336752,ENSP00000337353,ENSP00000338774,ENSP00000343741,ENSP00000344456,ENSP00000349437,ENSP00000355185…	ATR,BCL11A,BRIP1,BTK,CAMK4,COL4A3BP,CREBBP,CTNNB1,DAXX,DCLRE1A,ERCC4,FAM46C,FANCC,FIP1L1,IGF2R,IKBKE,ILK,IRF4,KMT2C,MAP2K4,MAPKAPK3,MNX1,MSH4,MYLK2,NCOA1,NEK1,NLK,NTHL1,NUAK1,PIP4K2B,PLAG1,PNKP,POLH,PRKAA2,PRKAB1,PRKD3,PSIP1,PTEN,RELA,RRM2B,SDHAF2,STK11,TCF12,TDP1,TOPBP1,WHSC1,XRCC1
GO:0044424	intracellular part	62	13996	4e-08	ENSP00000219066,ENSP00000222330,ENSP00000229328,ENSP00000240851,ENSP00000251810,ENSP00000252971,ENSP00000255882,ENSP00000259008,ENSP00000260810,ENSP00000261402,ENSP00000262189,ENSP00000262367,ENSP00000262887,ENSP00000263102,ENSP00000263187,ENSP00000276052,ENSP00000282356,ENSP00000289081,ENSP00000301761,ENSP00000307078,ENSP00000310520,ENSP00000323511,ENSP00000324196,ENSP00000324856,ENSP00000325546…	AATK,ATR,BCL11A,BRIP1,BTK,CAMK4,CCDC6,CDK16,COL4A3BP,CREBBP,CTNNB1,DAXX,DCLRE1A,EPHB3,ERCC4,FAM46C,FANCC,FIP1L1,GPC3,GSK3A,IGF2R,IKBKE,ILK,IRF4,KIF5B,KMT2C,MAP2K4,MAP3K5,MAPKAPK3,MAST2,MNX1,MSH4,MYLK2,NCOA1,NEK1,NLK,NPR2,NTHL1,NUAK1,PI4KA,PIP4K2B,PLAG1,PNKP,POLH,PRF1,PRKAA2,PRKAB1,PRKD3,PSIP1,PTEN,RELA,RRM2B,SDHAF2,STK11,TCF12,TDP1,TFG,TOPBP1,UCK1,VTI1A,WHSC1,XRCC1
GO:0044422	organelle part	51	9111	2.52e-07	ENSP00000219066,ENSP00000222330,ENSP00000229328,ENSP00000240851,ENSP00000251810,ENSP00000252971,ENSP00000255882,ENSP00000259008,ENSP00000260810,ENSP00000261402,ENSP00000262189,ENSP00000262367,ENSP00000262887,ENSP00000263187,ENSP00000282356,ENSP00000289081,ENSP00000301761,ENSP00000307078,ENSP00000310520,ENSP00000323511,ENSP00000324856,ENSP00000325546,ENSP00000336752,ENSP00000338774,ENSP00000343741…	ATR,BCL11A,BRIP1,CAMK4,COL4A3BP,CREBBP,CTNNB1,DAXX,DCLRE1A,ERCC4,FANCC,FIP1L1,GPC3,GSK3A,IGF2R,IKBKE,ILK,IRF4,KIF5B,KMT2C,MAP3K5,MAPKAPK3,MNX1,MSH4,MYLK2,NCOA1,NEK1,NLK,NTHL1,NUAK1,PI4KA,PIP4K2B,PLAG1,PNKP,POLH,PRF1,PRKAA2,PRKAB1,PRKD3,PSIP1,PTEN,RELA,RRM2B,SDHAF2,STK11,TCF12,TFG,TOPBP1,VTI1A,WHSC1,XRCC1
GO:0005829	cytosol	37	4958	3.46e-07	ENSP00000222330,ENSP00000229328,ENSP00000240851,ENSP00000251810,ENSP00000252971,ENSP00000255882,ENSP00000263102,ENSP00000276052,ENSP00000282356,ENSP00000289081,ENSP00000301761,ENSP00000307078,ENSP00000324856,ENSP00000332118,ENSP00000341083,ENSP00000344456,ENSP00000351908,ENSP00000360290,ENSP00000361021,ENSP00000361285,ENSP00000361310,ENSP00000363668,ENSP00000368356,ENSP00000369862,ENSP00000370109…	BTK,CAMK4,CCDC6,CDK16,COL4A3BP,CTNNB1,DAXX,EPHB3,FANCC,GSK3A,IKBKE,ILK,IRF4,KIF5B,MAP2K4,MAP3K5,MAPKAPK3,MNX1,NCOA1,NLK,NPR2,PI4KA,PIP4K2B,POLH,PRF1,PRKAA2,PRKAB1,PRKD3,PSIP1,PTEN,RELA,RRM2B,SDHAF2,STK11,TFG,UCK1,VTI1A
GO:0043227	membrane-bounded organelle	56	11244	3.77e-07	ENSP00000219066,ENSP00000222330,ENSP00000229328,ENSP00000240851,ENSP00000251810,ENSP00000252971,ENSP00000255882,ENSP00000259008,ENSP00000260810,ENSP00000261402,ENSP00000262189,ENSP00000262367,ENSP00000262887,ENSP00000263187,ENSP00000276052,ENSP00000282356,ENSP00000289081,ENSP00000301761,ENSP00000307078,ENSP00000310520,ENSP00000323511,ENSP00000324856,ENSP00000325546,ENSP00000336752,ENSP00000337353…	ATR,BCL11A,BRIP1,BTK,CAMK4,CDK16,COL4A3BP,CREBBP,CTNNB1,DAXX,DCLRE1A,ERCC4,FAM46C,FANCC,FIP1L1,GPC3,GSK3A,IGF2R,IKBKE,ILK,IRF4,KIF5B,KMT2C,MAP2K4,MAP3K5,MAPKAPK3,MNX1,MSH4,MYLK2,NCOA1,NEK1,NLK,NTHL1,NUAK1,PI4KA,PIP4K2B,PLAG1,PNKP,POLH,PRF1,PRKAA2,PRKAB1,PRKD3,PSIP1,PTEN,RELA,RRM2B,SDHAF2,STK11,TCF12,TDP1,TFG,TOPBP1,VTI1A,WHSC1,XRCC1
GO:0043229	intracellular organelle	58	12193	3.77e-07	ENSP00000219066,ENSP00000222330,ENSP00000229328,ENSP00000240851,ENSP00000251810,ENSP00000252971,ENSP00000255882,ENSP00000259008,ENSP00000260810,ENSP00000261402,ENSP00000262189,ENSP00000262367,ENSP00000262887,ENSP00000263102,ENSP00000263187,ENSP00000276052,ENSP00000282356,ENSP00000289081,ENSP00000301761,ENSP00000307078,ENSP00000310520,ENSP00000323511,ENSP00000324856,ENSP00000325546,ENSP00000336752…	ATR,BCL11A,BRIP1,BTK,CAMK4,CCDC6,CDK16,COL4A3BP,CREBBP,CTNNB1,DAXX,DCLRE1A,ERCC4,FAM46C,FANCC,FIP1L1,GPC3,GSK3A,IGF2R,IKBKE,ILK,IRF4,KIF5B,KMT2C,MAP2K4,MAP3K5,MAPKAPK3,MAST2,MNX1,MSH4,MYLK2,NCOA1,NEK1,NLK,NTHL1,NUAK1,PI4KA,PIP4K2B,PLAG1,PNKP,POLH,PRF1,PRKAA2,PRKAB1,PRKD3,PSIP1,PTEN,RELA,RRM2B,SDHAF2,STK11,TCF12,TDP1,TFG,TOPBP1,VTI1A,WHSC1,XRCC1
GO:0044446	intracellular organelle part	50	8882	3.77e-07	ENSP00000219066,ENSP00000222330,ENSP00000229328,ENSP00000240851,ENSP00000251810,ENSP00000252971,ENSP00000255882,ENSP00000259008,ENSP00000260810,ENSP00000261402,ENSP00000262189,ENSP00000262367,ENSP00000262887,ENSP00000263187,ENSP00000282356,ENSP00000289081,ENSP00000301761,ENSP00000307078,ENSP00000310520,ENSP00000323511,ENSP00000324856,ENSP00000325546,ENSP00000336752,ENSP00000338774,ENSP00000343741…	ATR,BCL11A,BRIP1,CAMK4,COL4A3BP,CREBBP,CTNNB1,DAXX,DCLRE1A,ERCC4,FANCC,FIP1L1,GPC3,GSK3A,IGF2R,IKBKE,ILK,IRF4,KIF5B,KMT2C,MAP3K5,MAPKAPK3,MNX1,MSH4,NCOA1,NEK1,NLK,NTHL1,NUAK1,PI4KA,PIP4K2B,PLAG1,PNKP,POLH,PRF1,PRKAA2,PRKAB1,PRKD3,PSIP1,PTEN,RELA,RRM2B,SDHAF2,STK11,TCF12,TFG,TOPBP1,VTI1A,WHSC1,XRCC1
GO:0043231	intracellular membrane-bounded organelle	53	10365	1.4e-06	ENSP00000219066,ENSP00000222330,ENSP00000229328,ENSP00000240851,ENSP00000251810,ENSP00000252971,ENSP00000259008,ENSP00000260810,ENSP00000261402,ENSP00000262189,ENSP00000262367,ENSP00000262887,ENSP00000263187,ENSP00000282356,ENSP00000289081,ENSP00000301761,ENSP00000310520,ENSP00000323511,ENSP00000324856,ENSP00000325546,ENSP00000336752,ENSP00000337353,ENSP00000338774,ENSP00000343741,ENSP00000344456…	ATR,BCL11A,BRIP1,BTK,CAMK4,COL4A3BP,CREBBP,CTNNB1,DAXX,DCLRE1A,ERCC4,FAM46C,FANCC,FIP1L1,GPC3,GSK3A,IGF2R,IKBKE,ILK,IRF4,KMT2C,MAP2K4,MAP3K5,MAPKAPK3,MNX1,MSH4,MYLK2,NCOA1,NEK1,NLK,NTHL1,NUAK1,PIP4K2B,PLAG1,PNKP,POLH,PRF1,PRKAA2,PRKAB1,PRKD3,PSIP1,PTEN,RELA,RRM2B,SDHAF2,STK11,TCF12,TDP1,TFG,TOPBP1,VTI1A,WHSC1,XRCC1
GO:0000228	nuclear chromosome	12	514	1.47e-06	ENSP00000260810,ENSP00000262367,ENSP00000262887,ENSP00000263187,ENSP00000310520,ENSP00000344456,ENSP00000355185,ENSP00000370109,ENSP00000370343,ENSP00000384273,ENSP00000385216,ENSP00000388940	CREBBP,CTNNB1,DCLRE1A,ERCC4,IRF4,MSH4,NCOA1,PSIP1,RELA,TCF12,TOPBP1,XRCC1
GO:0005737	cytoplasm	55	11238	1.58e-06	ENSP00000219066,ENSP00000222330,ENSP00000229328,ENSP00000240851,ENSP00000251810,ENSP00000252971,ENSP00000255882,ENSP00000259008,ENSP00000260810,ENSP00000261402,ENSP00000262367,ENSP00000263102,ENSP00000276052,ENSP00000282356,ENSP00000289081,ENSP00000301761,ENSP00000307078,ENSP00000323511,ENSP00000324196,ENSP00000324856,ENSP00000332118,ENSP00000337353,ENSP00000338774,ENSP00000341083,ENSP00000343741…	AATK,ATR,BCL11A,BRIP1,BTK,CAMK4,CCDC6,CDK16,COL4A3BP,CREBBP,CTNNB1,DAXX,EPHB3,FAM46C,FANCC,GPC3,GSK3A,IGF2R,IKBKE,ILK,IRF4,KIF5B,MAP2K4,MAP3K5,MAPKAPK3,MAST2,MNX1,MYLK2,NCOA1,NEK1,NLK,NPR2,NTHL1,NUAK1,PI4KA,PIP4K2B,PNKP,POLH,PRF1,PRKAA2,PRKAB1,PRKD3,PSIP1,PTEN,RELA,RRM2B,SDHAF2,STK11,TCF12,TDP1,TFG,TOPBP1,UCK1,VTI1A,WHSC1
GO:0005694	chromosome	15	950	3.83e-06	ENSP00000260810,ENSP00000262367,ENSP00000262887,ENSP00000263187,ENSP00000310520,ENSP00000343741,ENSP00000344456,ENSP00000355185,ENSP00000363668,ENSP00000370109,ENSP00000370343,ENSP00000372351,ENSP00000384273,ENSP00000385216,ENSP00000388940	ATR,CREBBP,CTNNB1,DAXX,DCLRE1A,ERCC4,IRF4,MSH4,NCOA1,PSIP1,RELA,TCF12,TOPBP1,WHSC1,XRCC1
GO:0044454	nuclear chromosome part	11	480	5.57e-06	ENSP00000262367,ENSP00000262887,ENSP00000263187,ENSP00000310520,ENSP00000344456,ENSP00000355185,ENSP00000370109,ENSP00000370343,ENSP00000384273,ENSP00000385216,ENSP00000388940	CREBBP,CTNNB1,DCLRE1A,ERCC4,IRF4,MSH4,NCOA1,PSIP1,RELA,TCF12,XRCC1
GO:0043232	intracellular non-membrane-bounded organelle	29	4005	5e-05	ENSP00000222330,ENSP00000252971,ENSP00000260810,ENSP00000261402,ENSP00000262367,ENSP00000262887,ENSP00000263102,ENSP00000263187,ENSP00000276052,ENSP00000282356,ENSP00000301761,ENSP00000307078,ENSP00000310520,ENSP00000323511,ENSP00000343741,ENSP00000344456,ENSP00000354671,ENSP00000355185,ENSP00000360290,ENSP00000363668,ENSP00000365162,ENSP00000370109,ENSP00000370343,ENSP00000372351,ENSP00000379975…	ATR,CAMK4,CCDC6,CDK16,CREBBP,CTNNB1,DAXX,DCLRE1A,ERCC4,GSK3A,ILK,IRF4,KIF5B,MAST2,MNX1,MSH4,MYLK2,NCOA1,NEK1,NUAK1,PNKP,PRKAA2,PSIP1,RELA,SDHAF2,TCF12,TOPBP1,WHSC1,XRCC1
GO:0044427	chromosomal part	12	819	0.00013	ENSP00000262367,ENSP00000262887,ENSP00000263187,ENSP00000310520,ENSP00000344456,ENSP00000355185,ENSP00000363668,ENSP00000370109,ENSP00000370343,ENSP00000384273,ENSP00000385216,ENSP00000388940	CREBBP,CTNNB1,DAXX,DCLRE1A,ERCC4,IRF4,MSH4,NCOA1,PSIP1,RELA,TCF12,XRCC1
GO:0000790	nuclear chromatin	8	333	0.00014	ENSP00000262367,ENSP00000262887,ENSP00000344456,ENSP00000370109,ENSP00000370343,ENSP00000384273,ENSP00000385216,ENSP00000388940	CREBBP,CTNNB1,IRF4,NCOA1,PSIP1,RELA,TCF12,XRCC1
GO:0016605	PML body	5	98	0.00022	ENSP00000260810,ENSP00000343741,ENSP00000361021,ENSP00000363668,ENSP00000464030	ATR,DAXX,IKBKE,PTEN,TOPBP1
GO:0044451	nucleoplasm part	13	1073	0.00032	ENSP00000260810,ENSP00000262189,ENSP00000262367,ENSP00000289081,ENSP00000310520,ENSP00000325546,ENSP00000336752,ENSP00000343741,ENSP00000360290,ENSP00000361021,ENSP00000363668,ENSP00000388940,ENSP00000464030	ATR,CREBBP,DAXX,ERCC4,FANCC,FIP1L1,IKBKE,KMT2C,PLAG1,PRKAA2,PTEN,TCF12,TOPBP1
GO:0044444	cytoplasmic part	45	9377	0.00081	ENSP00000219066,ENSP00000222330,ENSP00000229328,ENSP00000240851,ENSP00000251810,ENSP00000252971,ENSP00000255882,ENSP00000263102,ENSP00000276052,ENSP00000282356,ENSP00000289081,ENSP00000301761,ENSP00000307078,ENSP00000323511,ENSP00000324196,ENSP00000324856,ENSP00000332118,ENSP00000341083,ENSP00000343741,ENSP00000344456,ENSP00000349437,ENSP00000351908,ENSP00000360290,ENSP00000361021,ENSP00000361285…	AATK,ATR,BTK,CAMK4,CCDC6,CDK16,COL4A3BP,CTNNB1,DAXX,EPHB3,FANCC,GPC3,GSK3A,IGF2R,IKBKE,ILK,IRF4,KIF5B,MAP2K4,MAP3K5,MAPKAPK3,MNX1,MYLK2,NCOA1,NEK1,NLK,NPR2,NTHL1,PI4KA,PIP4K2B,PNKP,POLH,PRF1,PRKAA2,PRKAB1,PRKD3,PSIP1,PTEN,RELA,RRM2B,SDHAF2,STK11,TFG,UCK1,VTI1A
GO:0070522	ERCC4-ERCC1 complex	2	3	0.0011	ENSP00000262887,ENSP00000310520	ERCC4,XRCC1
GO:0016604	nuclear body	9	742	0.0054	ENSP00000260810,ENSP00000262367,ENSP00000325546,ENSP00000343741,ENSP00000360290,ENSP00000361021,ENSP00000363668,ENSP00000388940,ENSP00000464030	ATR,CREBBP,DAXX,IKBKE,PLAG1,PRKAA2,PTEN,TCF12,TOPBP1
GO:0030877	beta-catenin destruction complex	2	10	0.006	ENSP00000222330,ENSP00000344456	CTNNB1,GSK3A
GO:0000784	nuclear chromosome, telomeric region	3	51	0.0061	ENSP00000262887,ENSP00000310520,ENSP00000355185	DCLRE1A,ERCC4,XRCC1
GO:0031588	nucleotide-activated protein kinase complex	2	11	0.0067	ENSP00000229328,ENSP00000360290	PRKAA2,PRKAB1
GO:1902911	protein kinase complex	3	84	0.0224	ENSP00000229328,ENSP00000351908,ENSP00000360290	MAP3K5,PRKAA2,PRKAB1

## Sheet: enrichment.Pfam
#term ID	term description	observed gene count	background gene count	false discovery rate	matching proteins in your network (IDs)	matching proteins in your network (labels)
PF00069	Protein kinase domain	20	482	3.39e-15	ENSP00000222330,ENSP00000261402,ENSP00000276052,ENSP00000282356,ENSP00000324196,ENSP00000324856,ENSP00000332118,ENSP00000341083,ENSP00000351908,ENSP00000354671,ENSP00000360290,ENSP00000365162,ENSP00000368356,ENSP00000379975,ENSP00000384625,ENSP00000396467,ENSP00000410402,ENSP00000424757,ENSP00000464030,ENSP00000483570	AATK,BTK,CAMK4,CDK16,EPHB3,GSK3A,IKBKE,ILK,MAP2K4,MAP3K5,MAPKAPK3,MAST2,MYLK2,NEK1,NLK,NPR2,NUAK1,PRKAA2,PRKD3,STK11
PF07714	Protein tyrosine kinase	20	481	3.39e-15	ENSP00000222330,ENSP00000261402,ENSP00000276052,ENSP00000282356,ENSP00000324196,ENSP00000324856,ENSP00000332118,ENSP00000341083,ENSP00000351908,ENSP00000354671,ENSP00000360290,ENSP00000365162,ENSP00000368356,ENSP00000379975,ENSP00000384625,ENSP00000396467,ENSP00000410402,ENSP00000424757,ENSP00000464030,ENSP00000483570	AATK,BTK,CAMK4,CDK16,EPHB3,GSK3A,IKBKE,ILK,MAP2K4,MAP3K5,MAPKAPK3,MAST2,MYLK2,NEK1,NLK,NPR2,NUAK1,PRKAA2,PRKD3,STK11
PF14531	Kinase-like	5	79	0.00024	ENSP00000276052,ENSP00000324856,ENSP00000360290,ENSP00000368356,ENSP00000410402	CDK16,MAP2K4,PRKAA2,PRKD3,STK11
PF12738	twin BRCT domain	2	6	0.0071	ENSP00000260810,ENSP00000262887	TOPBP1,XRCC1
PF06293	Lipopolysaccharide kinase (Kdo/WaaP) family	3	42	0.0081	ENSP00000261402,ENSP00000368356,ENSP00000396467	MAPKAPK3,NUAK1,PRKD3
PF16589	BRCT domain, a BRCA1 C-terminus domain	2	10	0.0111	ENSP00000260810,ENSP00000262887	TOPBP1,XRCC1
PF00533	BRCA1 C Terminus (BRCT) domain	2	12	0.0131	ENSP00000260810,ENSP00000262887	TOPBP1,XRCC1
PF00454	Phosphatidylinositol 3- and 4-kinase	2	19	0.026	ENSP00000255882,ENSP00000343741	ATR,PI4KA
PF00855	PWWP domain	2	21	0.0278	ENSP00000370109,ENSP00000372351	PSIP1,WHSC1

## Sheet: enrichment.InterPro
#term ID	term description	observed gene count	background gene count	false discovery rate	matching proteins in your network (IDs)	matching proteins in your network (labels)
IPR011009	Protein kinase-like domain superfamily	22	529	1.23e-16	ENSP00000222330,ENSP00000255882,ENSP00000261402,ENSP00000276052,ENSP00000282356,ENSP00000324196,ENSP00000324856,ENSP00000332118,ENSP00000341083,ENSP00000343741,ENSP00000351908,ENSP00000354671,ENSP00000360290,ENSP00000365162,ENSP00000368356,ENSP00000379975,ENSP00000384625,ENSP00000396467,ENSP00000410402,ENSP00000424757,ENSP00000464030,ENSP00000483570	AATK,ATR,BTK,CAMK4,CDK16,EPHB3,GSK3A,IKBKE,ILK,MAP2K4,MAP3K5,MAPKAPK3,MAST2,MYLK2,NEK1,NLK,NPR2,NUAK1,PI4KA,PRKAA2,PRKD3,STK11
IPR000719	Protein kinase domain	20	485	4e-15	ENSP00000222330,ENSP00000261402,ENSP00000276052,ENSP00000282356,ENSP00000324196,ENSP00000324856,ENSP00000332118,ENSP00000341083,ENSP00000351908,ENSP00000354671,ENSP00000360290,ENSP00000365162,ENSP00000368356,ENSP00000379975,ENSP00000384625,ENSP00000396467,ENSP00000410402,ENSP00000424757,ENSP00000464030,ENSP00000483570	AATK,BTK,CAMK4,CDK16,EPHB3,GSK3A,IKBKE,ILK,MAP2K4,MAP3K5,MAPKAPK3,MAST2,MYLK2,NEK1,NLK,NPR2,NUAK1,PRKAA2,PRKD3,STK11
IPR017441	Protein kinase, ATP binding site	17	380	2.57e-13	ENSP00000222330,ENSP00000261402,ENSP00000276052,ENSP00000282356,ENSP00000324196,ENSP00000324856,ENSP00000332118,ENSP00000351908,ENSP00000360290,ENSP00000365162,ENSP00000368356,ENSP00000384625,ENSP00000396467,ENSP00000410402,ENSP00000424757,ENSP00000464030,ENSP00000483570	AATK,BTK,CAMK4,CDK16,EPHB3,GSK3A,IKBKE,MAP2K4,MAP3K5,MAPKAPK3,MYLK2,NEK1,NLK,NUAK1,PRKAA2,PRKD3,STK11
IPR008271	Serine/threonine-protein kinase, active site	14	310	6.37e-11	ENSP00000222330,ENSP00000261402,ENSP00000276052,ENSP00000282356,ENSP00000324856,ENSP00000351908,ENSP00000354671,ENSP00000360290,ENSP00000365162,ENSP00000368356,ENSP00000384625,ENSP00000396467,ENSP00000410402,ENSP00000424757	CAMK4,CDK16,GSK3A,MAP2K4,MAP3K5,MAPKAPK3,MAST2,MYLK2,NEK1,NLK,NUAK1,PRKAA2,PRKD3,STK11
IPR001245	Serine-threonine/tyrosine-protein kinase, catalytic domain	5	131	0.003	ENSP00000324196,ENSP00000332118,ENSP00000341083,ENSP00000379975,ENSP00000483570	AATK,BTK,EPHB3,ILK,NPR2
IPR009110	Nuclear receptor coactivator, interlocking	2	5	0.0072	ENSP00000262367,ENSP00000385216	CREBBP,NCOA1
IPR003616	Post-SET domain	2	16	0.0392	ENSP00000262189,ENSP00000372351	KMT2C,WHSC1
IPR018936	Phosphatidylinositol 3/4-kinase, conserved site	2	15	0.0392	ENSP00000255882,ENSP00000343741	ATR,PI4KA
IPR036940	Phosphatidylinositol 3-/4-kinase, catalytic domain superfamily	2	15	0.0392	ENSP00000255882,ENSP00000343741	ATR,PI4KA
IPR000403	Phosphatidylinositol 3-/4-kinase, catalytic domain	2	19	0.042	ENSP00000255882,ENSP00000343741	ATR,PI4KA
IPR000313	PWWP domain	2	22	0.0499	ENSP00000370109,ENSP00000372351	PSIP1,WHSC1

## Sheet: enrichment.SMART
#term ID	term description	observed gene count	background gene count	false discovery rate	matching proteins in your network (IDs)	matching proteins in your network (labels)
SM00220	Serine/Threonine protein kinases, catalytic domain	14	264	8.96e-12	ENSP00000222330,ENSP00000261402,ENSP00000276052,ENSP00000282356,ENSP00000324856,ENSP00000351908,ENSP00000354671,ENSP00000360290,ENSP00000365162,ENSP00000368356,ENSP00000384625,ENSP00000396467,ENSP00000410402,ENSP00000424757	CAMK4,CDK16,GSK3A,MAP2K4,MAP3K5,MAPKAPK3,MAST2,MYLK2,NEK1,NLK,NUAK1,PRKAA2,PRKD3,STK11
SM00146	Phosphoinositide 3-kinase, catalytic domain	2	16	0.0343	ENSP00000255882,ENSP00000343741	ATR,PI4KA
SM00292	breast cancer carboxy-terminal domain	2	22	0.0343	ENSP00000260810,ENSP00000262887	TOPBP1,XRCC1
SM00293	domain with conserved PWWP motif	2	14	0.0343	ENSP00000370109,ENSP00000372351	PSIP1,WHSC1
SM00508	Cysteine-rich motif following a subset of SET domains	2	17	0.0343	ENSP00000262189,ENSP00000372351	KMT2C,WHSC1

## Sheet: enrichment.Keyword
#term ID	term description	observed gene count	background gene count	false discovery rate	matching proteins in your network (IDs)	matching proteins in your network (labels)
KW-0418	Kinase	24	631	1.21e-17	ENSP00000222330,ENSP00000255882,ENSP00000261402,ENSP00000276052,ENSP00000282356,ENSP00000323511,ENSP00000324196,ENSP00000324856,ENSP00000332118,ENSP00000343741,ENSP00000351908,ENSP00000354671,ENSP00000360290,ENSP00000361285,ENSP00000365162,ENSP00000368356,ENSP00000379975,ENSP00000384625,ENSP00000396467,ENSP00000410402,ENSP00000424757,ENSP00000464030,ENSP00000482548,ENSP00000483570	AATK,ATR,BTK,CAMK4,CDK16,EPHB3,GSK3A,IKBKE,ILK,MAP2K4,MAP3K5,MAPKAPK3,MAST2,MYLK2,NEK1,NLK,NUAK1,PI4KA,PIP4K2B,PNKP,PRKAA2,PRKD3,STK11,UCK1
KW-0723	Serine/threonine-protein kinase	18	387	2.18e-14	ENSP00000222330,ENSP00000261402,ENSP00000276052,ENSP00000282356,ENSP00000324196,ENSP00000324856,ENSP00000343741,ENSP00000351908,ENSP00000354671,ENSP00000360290,ENSP00000365162,ENSP00000368356,ENSP00000379975,ENSP00000384625,ENSP00000396467,ENSP00000410402,ENSP00000424757,ENSP00000464030	AATK,ATR,CAMK4,CDK16,GSK3A,IKBKE,ILK,MAP2K4,MAP3K5,MAPKAPK3,MAST2,MYLK2,NEK1,NLK,NUAK1,PRKAA2,PRKD3,STK11
KW-0067	ATP-binding	27	1367	1.07e-13	ENSP00000222330,ENSP00000255882,ENSP00000259008,ENSP00000261402,ENSP00000263187,ENSP00000276052,ENSP00000282356,ENSP00000307078,ENSP00000323511,ENSP00000324196,ENSP00000324856,ENSP00000332118,ENSP00000343741,ENSP00000351908,ENSP00000354671,ENSP00000360290,ENSP00000361285,ENSP00000365162,ENSP00000368356,ENSP00000379975,ENSP00000384625,ENSP00000396467,ENSP00000410402,ENSP00000424757,ENSP00000464030…	AATK,ATR,BRIP1,BTK,CAMK4,CDK16,EPHB3,GSK3A,IKBKE,ILK,KIF5B,MAP2K4,MAP3K5,MAPKAPK3,MAST2,MSH4,MYLK2,NEK1,NLK,NUAK1,PI4KA,PIP4K2B,PNKP,PRKAA2,PRKD3,STK11,UCK1
KW-0808	Transferase	30	1796	1.07e-13	ENSP00000222330,ENSP00000255882,ENSP00000261402,ENSP00000262189,ENSP00000262367,ENSP00000276052,ENSP00000282356,ENSP00000323511,ENSP00000324196,ENSP00000324856,ENSP00000332118,ENSP00000343741,ENSP00000351908,ENSP00000354671,ENSP00000358458,ENSP00000360290,ENSP00000361285,ENSP00000361310,ENSP00000365162,ENSP00000368356,ENSP00000372351,ENSP00000379975,ENSP00000384625,ENSP00000385216,ENSP00000396467…	AATK,ATR,BTK,CAMK4,CDK16,CREBBP,EPHB3,FAM46C,GSK3A,IKBKE,ILK,KMT2C,MAP2K4,MAP3K5,MAPKAPK3,MAST2,MYLK2,NCOA1,NEK1,NLK,NUAK1,PI4KA,PIP4K2B,PNKP,POLH,PRKAA2,PRKD3,STK11,UCK1,WHSC1
KW-0547	Nucleotide-binding	28	1758	3.23e-12	ENSP00000222330,ENSP00000255882,ENSP00000259008,ENSP00000261402,ENSP00000263187,ENSP00000276052,ENSP00000282356,ENSP00000307078,ENSP00000323511,ENSP00000324196,ENSP00000324856,ENSP00000332118,ENSP00000341083,ENSP00000343741,ENSP00000351908,ENSP00000354671,ENSP00000360290,ENSP00000361285,ENSP00000365162,ENSP00000368356,ENSP00000379975,ENSP00000384625,ENSP00000396467,ENSP00000410402,ENSP00000424757…	AATK,ATR,BRIP1,BTK,CAMK4,CDK16,EPHB3,GSK3A,IKBKE,ILK,KIF5B,MAP2K4,MAP3K5,MAPKAPK3,MAST2,MSH4,MYLK2,NEK1,NLK,NPR2,NUAK1,PI4KA,PIP4K2B,PNKP,PRKAA2,PRKD3,STK11,UCK1
KW-0597	Phosphoprotein	53	8066	2.38e-11	ENSP00000219066,ENSP00000222330,ENSP00000229328,ENSP00000240851,ENSP00000252971,ENSP00000255882,ENSP00000259008,ENSP00000260810,ENSP00000261402,ENSP00000262189,ENSP00000262367,ENSP00000262887,ENSP00000263102,ENSP00000276052,ENSP00000282356,ENSP00000307078,ENSP00000310520,ENSP00000323511,ENSP00000324196,ENSP00000324856,ENSP00000332118,ENSP00000336752,ENSP00000337353,ENSP00000338774,ENSP00000341083…	AATK,ATR,BCL11A,BRIP1,BTK,CAMK4,CCDC6,CDK16,COL4A3BP,CREBBP,CTNNB1,DAXX,DCLRE1A,EPHB3,ERCC4,FIP1L1,GPC3,GSK3A,IGF2R,IKBKE,ILK,IRF4,KIF5B,KMT2C,MAP2K4,MAP3K5,MAPKAPK3,MAST2,MNX1,MYLK2,NCOA1,NEK1,NLK,NPR2,NTHL1,NUAK1,PI4KA,PIP4K2B,PNKP,PRKAA2,PRKAB1,PRKD3,PSIP1,PTEN,RELA,STK11,TCF12,TDP1,TFG,TOPBP1,UCK1,WHSC1,XRCC1
KW-0227	DNA damage	15	379	2.56e-11	ENSP00000219066,ENSP00000251810,ENSP00000259008,ENSP00000260810,ENSP00000261402,ENSP00000262887,ENSP00000289081,ENSP00000310520,ENSP00000323511,ENSP00000324856,ENSP00000337353,ENSP00000343741,ENSP00000355185,ENSP00000361310,ENSP00000464030	ATR,BRIP1,DCLRE1A,ERCC4,FANCC,IKBKE,NTHL1,NUAK1,PNKP,POLH,RRM2B,STK11,TDP1,TOPBP1,XRCC1
KW-0234	DNA repair	12	318	9.09e-09	ENSP00000219066,ENSP00000251810,ENSP00000259008,ENSP00000260810,ENSP00000262887,ENSP00000289081,ENSP00000310520,ENSP00000323511,ENSP00000337353,ENSP00000343741,ENSP00000355185,ENSP00000361310	ATR,BRIP1,DCLRE1A,ERCC4,FANCC,NTHL1,PNKP,POLH,RRM2B,TDP1,TOPBP1,XRCC1
KW-0539	Nucleus	39	5200	4.51e-08	ENSP00000219066,ENSP00000251810,ENSP00000252971,ENSP00000259008,ENSP00000260810,ENSP00000261402,ENSP00000262189,ENSP00000262367,ENSP00000262887,ENSP00000282356,ENSP00000289081,ENSP00000310520,ENSP00000323511,ENSP00000324856,ENSP00000325546,ENSP00000336752,ENSP00000337353,ENSP00000338774,ENSP00000343741,ENSP00000344456,ENSP00000355185,ENSP00000358458,ENSP00000360290,ENSP00000361021,ENSP00000361310…	ATR,BCL11A,BRIP1,BTK,CAMK4,CREBBP,CTNNB1,DAXX,DCLRE1A,ERCC4,FAM46C,FANCC,FIP1L1,IKBKE,IRF4,KMT2C,MAP2K4,MAPKAPK3,MNX1,NCOA1,NEK1,NLK,NTHL1,NUAK1,PIP4K2B,PLAG1,PNKP,POLH,PRKAA2,PSIP1,PTEN,RELA,RRM2B,STK11,TCF12,TDP1,TOPBP1,WHSC1,XRCC1
KW-9995	Disease	33	3799	5.85e-08	ENSP00000222330,ENSP00000240851,ENSP00000251810,ENSP00000252971,ENSP00000255882,ENSP00000259008,ENSP00000262189,ENSP00000262367,ENSP00000262887,ENSP00000263102,ENSP00000289081,ENSP00000301761,ENSP00000310520,ENSP00000323511,ENSP00000324856,ENSP00000325546,ENSP00000337353,ENSP00000338774,ENSP00000341083,ENSP00000343741,ENSP00000344456,ENSP00000361021,ENSP00000361310,ENSP00000365162,ENSP00000369862…	ATR,BCL11A,BRIP1,BTK,CCDC6,COL4A3BP,CREBBP,CTNNB1,ERCC4,FANCC,GPC3,GSK3A,KMT2C,MAPKAPK3,MNX1,MYLK2,NCOA1,NEK1,NPR2,PI4KA,PLAG1,PNKP,POLH,PRF1,PTEN,RRM2B,SDHAF2,STK11,TCF12,TDP1,TFG,WHSC1,XRCC1
KW-0160	Chromosomal rearrangement	11	312	7.57e-08	ENSP00000240851,ENSP00000262367,ENSP00000263102,ENSP00000325546,ENSP00000338774,ENSP00000344456,ENSP00000370109,ENSP00000370343,ENSP00000372351,ENSP00000384273,ENSP00000385216	BCL11A,CCDC6,CREBBP,CTNNB1,IRF4,NCOA1,PLAG1,PSIP1,RELA,TFG,WHSC1
KW-0963	Cytoplasm	35	4972	3.07e-06	ENSP00000251810,ENSP00000255882,ENSP00000259008,ENSP00000260810,ENSP00000261402,ENSP00000262367,ENSP00000263102,ENSP00000276052,ENSP00000282356,ENSP00000289081,ENSP00000307078,ENSP00000324196,ENSP00000324856,ENSP00000337353,ENSP00000338774,ENSP00000344456,ENSP00000351908,ENSP00000354671,ENSP00000358458,ENSP00000360290,ENSP00000361021,ENSP00000363668,ENSP00000365162,ENSP00000368356,ENSP00000369862…	AATK,BCL11A,BRIP1,BTK,CAMK4,CCDC6,CDK16,COL4A3BP,CREBBP,CTNNB1,DAXX,FAM46C,FANCC,IKBKE,ILK,KIF5B,MAP2K4,MAP3K5,MAPKAPK3,MAST2,MYLK2,NEK1,NLK,NUAK1,PI4KA,PIP4K2B,PRKAA2,PRKD3,PTEN,RELA,RRM2B,STK11,TDP1,TOPBP1,WHSC1
KW-0225	Disease mutation	26	2951	4.63e-06	ENSP00000240851,ENSP00000251810,ENSP00000252971,ENSP00000255882,ENSP00000259008,ENSP00000262189,ENSP00000262367,ENSP00000289081,ENSP00000301761,ENSP00000310520,ENSP00000323511,ENSP00000324856,ENSP00000337353,ENSP00000338774,ENSP00000341083,ENSP00000343741,ENSP00000344456,ENSP00000361021,ENSP00000361310,ENSP00000365162,ENSP00000369862,ENSP00000377836,ENSP00000388940,ENSP00000396467,ENSP00000398568…	ATR,BCL11A,BRIP1,BTK,COL4A3BP,CREBBP,CTNNB1,ERCC4,FANCC,GPC3,KMT2C,MAPKAPK3,MNX1,MYLK2,NPR2,PI4KA,PNKP,POLH,PRF1,PTEN,RRM2B,SDHAF2,STK11,TCF12,TDP1,TFG
KW-0832	Ubl conjugation	22	2380	2.41e-05	ENSP00000260810,ENSP00000261402,ENSP00000262367,ENSP00000262887,ENSP00000307078,ENSP00000310520,ENSP00000325546,ENSP00000338774,ENSP00000344456,ENSP00000351908,ENSP00000354671,ENSP00000355185,ENSP00000360290,ENSP00000361021,ENSP00000361310,ENSP00000363668,ENSP00000370109,ENSP00000384273,ENSP00000385216,ENSP00000388940,ENSP00000464030,ENSP00000482548	BCL11A,CREBBP,CTNNB1,DAXX,DCLRE1A,ERCC4,IKBKE,KIF5B,MAP3K5,MAST2,NCOA1,NUAK1,PIP4K2B,PLAG1,POLH,PRKAA2,PSIP1,PTEN,RELA,TCF12,TOPBP1,XRCC1
KW-0007	Acetylation	25	3335	0.00014	ENSP00000222330,ENSP00000240851,ENSP00000252971,ENSP00000259008,ENSP00000261402,ENSP00000262189,ENSP00000262367,ENSP00000263102,ENSP00000307078,ENSP00000310520,ENSP00000323511,ENSP00000324856,ENSP00000325546,ENSP00000344456,ENSP00000349437,ENSP00000361021,ENSP00000363668,ENSP00000365162,ENSP00000379975,ENSP00000384273,ENSP00000385216,ENSP00000396467,ENSP00000410402,ENSP00000482548,ENSP00000483570	BRIP1,BTK,CCDC6,CREBBP,CTNNB1,DAXX,ERCC4,GSK3A,IGF2R,ILK,KIF5B,KMT2C,MAP2K4,MAPKAPK3,MNX1,MYLK2,NCOA1,NUAK1,PIP4K2B,PLAG1,PNKP,PTEN,RELA,STK11,TFG
KW-0460	Magnesium	10	569	0.00014	ENSP00000261402,ENSP00000310520,ENSP00000324856,ENSP00000351908,ENSP00000354671,ENSP00000360290,ENSP00000361310,ENSP00000368356,ENSP00000384625,ENSP00000424757	ERCC4,MAP3K5,MAST2,NEK1,NLK,NUAK1,POLH,PRKAA2,PRKD3,STK11
KW-0488	Methylation	12	959	0.00044	ENSP00000240851,ENSP00000262189,ENSP00000262367,ENSP00000263102,ENSP00000307078,ENSP00000324856,ENSP00000338774,ENSP00000349437,ENSP00000354671,ENSP00000384273,ENSP00000385216,ENSP00000410402	BCL11A,CCDC6,CREBBP,IGF2R,KIF5B,KMT2C,MAP2K4,MAST2,NCOA1,RELA,STK11,TFG
KW-0923	Fanconi anemia	3	20	0.00048	ENSP00000259008,ENSP00000289081,ENSP00000310520	BRIP1,ERCC4,FANCC
KW-1017	Isopeptide bond	15	1713	0.0022	ENSP00000262367,ENSP00000262887,ENSP00000307078,ENSP00000310520,ENSP00000325546,ENSP00000338774,ENSP00000355185,ENSP00000361021,ENSP00000361310,ENSP00000363668,ENSP00000370109,ENSP00000384273,ENSP00000385216,ENSP00000388940,ENSP00000464030	BCL11A,CREBBP,DAXX,DCLRE1A,ERCC4,IKBKE,KIF5B,NCOA1,PLAG1,POLH,PSIP1,PTEN,RELA,TCF12,XRCC1
KW-0829	Tyrosine-protein kinase	4	110	0.0037	ENSP00000332118,ENSP00000410402,ENSP00000424757,ENSP00000483570	BTK,EPHB3,MAP2K4,NEK1
KW-0857	Xeroderma pigmentosum	2	8	0.0037	ENSP00000310520,ENSP00000361310	ERCC4,POLH
KW-0945	Host-virus interaction	7	432	0.0037	ENSP00000262367,ENSP00000344456,ENSP00000351908,ENSP00000363668,ENSP00000370109,ENSP00000384273,ENSP00000464030	CREBBP,CTNNB1,DAXX,IKBKE,MAP3K5,PSIP1,RELA
KW-0656	Proto-oncogene	5	228	0.0063	ENSP00000240851,ENSP00000263102,ENSP00000325546,ENSP00000372351,ENSP00000385216	CCDC6,NCOA1,PLAG1,TFG,WHSC1
KW-0524	Neurogenesis	5	267	0.0117	ENSP00000222330,ENSP00000332118,ENSP00000344456,ENSP00000361021,ENSP00000388940	CTNNB1,EPHB3,GSK3A,PTEN,TCF12
KW-0805	Transcription regulation	16	2279	0.0117	ENSP00000252971,ENSP00000262189,ENSP00000262367,ENSP00000325546,ENSP00000338774,ENSP00000344456,ENSP00000360290,ENSP00000363668,ENSP00000370109,ENSP00000370343,ENSP00000372351,ENSP00000384273,ENSP00000384625,ENSP00000385216,ENSP00000388940,ENSP00000483570	BCL11A,BTK,CREBBP,CTNNB1,DAXX,IRF4,KMT2C,MNX1,NCOA1,NLK,PLAG1,PRKAA2,PSIP1,RELA,TCF12,WHSC1
KW-0991	Mental retardation	6	415	0.0138	ENSP00000262189,ENSP00000323511,ENSP00000338774,ENSP00000343741,ENSP00000344456,ENSP00000369862	ATR,BCL11A,COL4A3BP,CTNNB1,KMT2C,PNKP
KW-0879	Wnt signaling pathway	4	191	0.0205	ENSP00000222330,ENSP00000344456,ENSP00000360290,ENSP00000384625	CTNNB1,GSK3A,NLK,PRKAA2
KW-0523	Neurodegeneration	5	334	0.0255	ENSP00000240851,ENSP00000262887,ENSP00000323511,ENSP00000337353,ENSP00000424757	NEK1,PNKP,TDP1,TFG,XRCC1
KW-0010	Activator	7	670	0.0305	ENSP00000262189,ENSP00000262367,ENSP00000325546,ENSP00000344456,ENSP00000370343,ENSP00000384273,ENSP00000385216	CREBBP,CTNNB1,IRF4,KMT2C,NCOA1,PLAG1,RELA
KW-0621	Polymorphism	47	11707	0.0347	ENSP00000219066,ENSP00000222330,ENSP00000240851,ENSP00000251810,ENSP00000255882,ENSP00000259008,ENSP00000260810,ENSP00000261402,ENSP00000262189,ENSP00000262367,ENSP00000262887,ENSP00000263102,ENSP00000263187,ENSP00000282356,ENSP00000289081,ENSP00000310520,ENSP00000323511,ENSP00000324196,ENSP00000324856,ENSP00000325546,ENSP00000332118,ENSP00000337353,ENSP00000338774,ENSP00000341083,ENSP00000343741…	AATK,ATR,BCL11A,BRIP1,BTK,CAMK4,CCDC6,COL4A3BP,CREBBP,CTNNB1,DCLRE1A,EPHB3,ERCC4,FAM46C,FANCC,GSK3A,IGF2R,IKBKE,ILK,KMT2C,MAP2K4,MAP3K5,MAPKAPK3,MAST2,MSH4,MYLK2,NCOA1,NEK1,NLK,NPR2,NTHL1,NUAK1,PI4KA,PLAG1,PNKP,POLH,PRF1,PRKAA2,PRKD3,PTEN,RRM2B,STK11,TCF12,TDP1,TFG,TOPBP1,XRCC1
KW-0004	4Fe-4S	2	37	0.0361	ENSP00000219066,ENSP00000259008	BRIP1,NTHL1
KW-0053	Apoptosis	6	530	0.0361	ENSP00000324856,ENSP00000351908,ENSP00000361021,ENSP00000363668,ENSP00000410402,ENSP00000483570	BTK,DAXX,MAP2K4,MAP3K5,PTEN,STK11
KW-0238	DNA-binding	13	1952	0.0379	ENSP00000252971,ENSP00000260810,ENSP00000262189,ENSP00000263187,ENSP00000310520,ENSP00000325546,ENSP00000343741,ENSP00000361310,ENSP00000370109,ENSP00000370343,ENSP00000372351,ENSP00000384273,ENSP00000388940	ATR,ERCC4,IRF4,KMT2C,MNX1,MSH4,PLAG1,POLH,PSIP1,RELA,TCF12,TOPBP1,WHSC1
