# Supplementary material for: Functional screening reveals HORMAD1-driven gene dependencies associated with translesion synthesis and replication stress tolerance
Source: Oncogene. 2022 Jun 29;41(32):3969–77. doi: 10.1038/s41388-022-02369-9 (PMC9355871; doi:10.1038/s41388-022-02369-9)
Supplement: Supplementary file 7 — Supplementary Table 6 [file 41388_2022_2369_MOESM7_ESM.xlsx]

## Sheet: Sheet1
Gene	Primer sequence
ACTB	F- ACTCTTCCAGCCTTCCTTCC
	R- CAATGCCAGGGTACATGGTG
ATR	F- AATGTGAGTGGAAGCCATGA
	R- TCCGCAGAAGTCTCGTTATG
BRIP1	F- CAGATGAGGGCGTAAGTGAA
	R- TCTTTCAGAAGGTGGTGTGC
POLH	F- GCAGCCATAGAGAGGGAGAC
	R- TGAAGAGCTGTGGGACTGAC
POLI	F- ACTACAGCAGCTGCAAAGTG
	R- TTAGAAGCCACTCCAGCACA
POLK	F- AAGGCTTATGGGTGTTCGGA
	R- ACACTCAGTGGCTGACAGG
REV1	F- TGGACGACTCCTCTCCTACA
	R- TATTGCTTGGACCTGGCAGA
REV3L	F- ATGAGCCAACCTGAGTCACA
	R- CTGGGATCCATCGCTGTAGT
REV7	F- CTCGCTGTTGTCTCATGTGG
	R- GGACTGTGAAGGTACAGCCT
TDP1	F- GTTCTGTGCGCCTCAGAGT
	R- TAGGATGACAGGCGTGAGTC
XRCC1	F- TTGGAGAAGGAGGAGCAGAT
	R- GGTGACCAGAAGGACCTCAT
