# Supplementary material for: Functional screening reveals HORMAD1-driven gene dependencies associated with translesion synthesis and replication stress tolerance
Source: Oncogene. 2022 Jun 29;41(32):3969–77. doi: 10.1038/s41388-022-02369-9 (PMC9355871; doi:10.1038/s41388-022-02369-9)
Supplement: Supplementary file 8 — Supplementary Table 7 [file 41388_2022_2369_MOESM8_ESM.xlsx]

## Sheet: Sheet1
Custom ID	Guide ID	Target Sequence	Exon
crRNA3	54forw	TGGAGTCACTAGAAGTATGT	POLH exon 2
crRNA4	187rev	CAGTCTCTTCTGCCGTTGTA	POLH exon 3
crRNA5	195forw	GTTGCCCCAAGGCCCTACAA	POLH exon 3
crRNA6	115forw	GCACAAGTTCGTGAGTCCCG	POLH exon 2
crRNA7	34forw	AGTTATGAAGCTCGTGCATT	POLH exon 2
